# Supplementary material for: Update of gene expression/methylation and MiRNA profiling in colorectal cancer; application in diagnosis, prognosis, and targeted therapy
Source: PLoS One. 2022 Mar 25;17(3):e0265527. doi: 10.1371/journal.pone.0265527 (PMC8956198; doi:10.1371/journal.pone.0265527)
Supplement: S1 Table — (XLSX) [file pone.0265527.s001.xlsx]

## Sheet: OverExpressed
Supplementary Table 1. Over-expressed differentially expressed genes obtained from the discovery dataset (GSE41258)
Gene.symbol	adj.P.Val	P.Value	logFC
CDH3	4.71e-61	2.75e-64	6.16865
COL11A1	7.02e-54	9.14e-57	4.83916
COL10A1	3.17e-30	5.88e-32	4.0523
SLC6A6	5.46e-35	5.54e-37	3.93127
CHI3L1	1.05e-37	8.06e-40	3.85809
CST1	6.41e-31	1.07e-32	3.62984
INHBA	3.85e-56	3.98e-59	3.51968
MMP11	4.31e-47	1.16e-49	3.40191
CEMIP	5.3e-49	1.05e-51	3.38089
EFNA3	1.38e-26	3.83e-28	3.26112
MMP7	2.91e-31	4.69e-33	3.13544
FKBP10	1.51e-24	5.36e-26	3.04439
IGHA1	3.31e-25	1.05e-26	3.02028
ITGBL1	3.31e-25	1.05e-26	3.02028
CXCL8	2.79e-38	1.94e-40	2.97644
DPEP1	3.19e-24	1.17e-25	2.84169
TESC	7.52e-32	1.13e-33	2.83872
ETV4	4.81e-60	3.24e-63	2.8192
MMP1	2.82e-20	1.58e-21	2.81592
SERPINE1	3.75e-20	2.13e-21	2.75015
WNT11	7.08e-10	1.26e-10	2.73015
CXCL3	1.05e-43	3.94e-46	2.65941
LY6G6D	1.05e-43	3.94e-46	2.65941
KLK10	1.64e-19	9.98e-21	2.6153
COL1A1	8.18e-36	7.63e-38	2.58875
KRT23	4.31e-18	3.06e-19	2.5818
SPP1	1.01e-20	5.41e-22	2.57308
ASCL2	5.09e-31	8.4e-33	2.56445
FAP	7.22e-29	1.54e-30	2.55872
UGT1A10	7.22e-29	1.54e-30	2.55872
UGT1A4	7.22e-29	1.54e-30	2.55872
UGT1A6	7.22e-29	1.54e-30	2.55872
UBD	2.63e-21	1.33e-22	2.33432
COL1A2	6.54e-38	4.81e-40	2.27712
TRIB3	4.44e-48	9.97e-51	2.27058
MSLN	1.97e-10	3.27e-11	2.26819
TACSTD2	4.81e-15	4.79e-16	2.25577
SLCO1B3	1.21e-11	1.77e-12	2.2396
LGR5	1.61e-18	1.09e-19	2.23695
GDF15	1.66e-35	1.6e-37	2.2229
CXCL1	4.68e-39	2.96e-41	2.22288
MFAP2	3.43e-35	3.42e-37	2.21944
CEL	3.02e-12	4.1e-13	2.21016
GABBR1	3.02e-12	4.1e-13	2.21016
SERPINB5	3.42e-14	3.69e-15	2.1554
TDGF1P3	5.84e-20	3.39e-21	2.14629
MMP3	2.85e-20	1.6e-21	2.12259
THBS2	1.22e-20	6.53e-22	2.11852
CST2	1.89e-27	4.76e-29	2.09979
CXCL11	1.5e-12	1.96e-13	2.09834
PMEPA1	5.81e-25	1.94e-26	2.09466
CCL20	3.19e-12	4.34e-13	2.07336
BGN	1.38e-33	1.68e-35	2.07018
CLDN1	2.53e-41	1.24e-43	2.05377
CELSR3	1.77e-31	2.74e-33	2.00947
LY6G6F	7.17e-12	1.02e-12	2.00631
SLC7A5	2.29e-42	9.46e-45	2.00602

## Sheet: UnderExpressed
Supplementary Table 1. Under-expressed differentially expressed genes obtained from the discovery dataset (GSE41258)
Gene.symbol	adj.P.Val	P.Value	logFC
HBB	8.89e-23	3.81e-24	-2.01113
UGT1A7	8.89e-23	3.81e-24	-2.01113
SORBS1	2.55e-22	1.15e-23	-2.01472
ARL14	1.94e-25	6.02e-27	-2.02427
SRPX	1.55e-39	9.24e-42	-2.03
KLF4	4.45e-42	2.02e-44	-2.03783
CLU	9.84e-25	3.38e-26	-2.03832
KRT20	1.12e-16	9.36e-18	-2.05004
GPX3	3.35e-40	1.83e-42	-2.07041
MATN2	3.35e-40	1.83e-42	-2.07041
PLCE1	1.83e-31	2.85e-33	-2.07471
CDH19	1.49e-42	6.01e-45	-2.07489
ADAMTS1	1.23e-27	3.04e-29	-2.07845
HSPB8	4.31e-27	1.13e-28	-2.08019
OGN	4.58e-38	3.29e-40	-2.08083
DMD	1.6e-21	7.87e-23	-2.08172
UGT1A1	3.93e-24	1.46e-25	-2.08185
HLA-DQA1	0.000803	0.000341	-2.10247
TSPAN7	9.96e-45	3.35e-47	-2.10325
TCF21	7.85e-31	1.34e-32	-2.10843
TNXB	8.72e-21	4.62e-22	-2.11404
EPB41L3	4.59e-34	5.21e-36	-2.11803
MFAP5	5.67e-18	4.09e-19	-2.12222
FGFR2	1.7e-19	1.04e-20	-2.12233
PLAC8	4.55e-23	1.9e-24	-2.12278
HSD11B2	6e-33	7.86e-35	-2.12376
GCNT3	4.85e-18	3.46e-19	-2.13063
MAB21L2	4.57e-21	2.36e-22	-2.13422
MUC5B	6.22e-08	1.42e-08	-2.13589
LOC100506558	1.39e-28	3.1e-30	-2.13845
DHRS11	1.12e-41	5.18e-44	-2.14885
UGT1A3	1.84e-24	6.54e-26	-2.15112
HPGD	8.59e-36	8.06e-38	-2.15233
FABP4	1.67e-28	3.76e-30	-2.16335
PLN	7e-24	2.66e-25	-2.16428
METTL7A	1.02e-46	2.96e-49	-2.1993
MYH11	1.4e-17	1.06e-18	-2.20075
NPY1R	1.22e-25	3.75e-27	-2.2169
IGLV1-44	3.3e-08	7.26e-09	-2.28211
UGT2B15	2.39e-19	1.49e-20	-2.2827
FHL1	4.28e-39	2.67e-41	-2.29106
HBG2	5.5e-21	2.86e-22	-2.3014
TMEM100	9.59e-57	9.04e-60	-2.31137
UGT1A5	9.59e-34	1.15e-35	-2.3229
UGT1A8	9.59e-34	1.15e-35	-2.3229
UGT1A9	9.59e-34	1.15e-35	-2.3229
HMGCS2	1.1e-12	1.41e-13	-2.32473
HBG1	3.77e-12	5.18e-13	-2.34504
IGHA2	3.77e-12	5.18e-13	-2.34504
KCNMA1	2.91e-27	7.49e-29	-2.34692
VIP	8.75e-34	1.03e-35	-2.34959
CA12	1.85e-19	1.14e-20	-2.37922
ANPEP	3.59e-25	1.16e-26	-2.39521
ACTG2	1.46e-18	9.85e-20	-2.41677
MT1F	1.23e-24	4.3e-26	-2.42056
IL1R2	3.02e-20	1.7e-21	-2.42833
LMOD1	1.1e-30	1.89e-32	-2.43088
LRRC19	3.24e-30	6.02e-32	-2.44215
P2RY14	1.78e-46	5.35e-49	-2.44491
CHRDL1	2.03e-30	3.68e-32	-2.46043
SCNN1B	3.21e-66	1.01e-69	-2.47486
MUC4	4.59e-19	2.95e-20	-2.4757
HSD17B2	7.82e-35	8.1e-37	-2.48665
NR3C2	5.57e-40	3.15e-42	-2.5242
DES	1.75e-17	1.34e-18	-2.54132
CLEC3B	6.61e-41	3.44e-43	-2.55184
PDE9A	6.61e-41	3.44e-43	-2.55184
LGALS2	1.46e-36	1.26e-38	-2.56513
MMP28	5.54e-52	8.7e-55	-2.58088
SLC26A2	9.64e-27	2.63e-28	-2.59537
DHRS9	9.74e-53	1.4e-55	-2.60085
LYVE1	4.17e-39	2.58e-41	-2.60683
ATP1A2	2.86e-47	7.05e-50	-2.61366
JCHAIN	3.86e-20	2.2e-21	-2.61403
CFD	7.52e-50	1.32e-52	-2.62122
TNXA	5.01e-41	2.56e-43	-2.62236
MUC2	3.29e-14	3.54e-15	-2.6574
BCHE	2.21e-43	8.64e-46	-2.66445
ADAMDEC1	1.95e-34	2.14e-36	-2.71531
TPH1	4.35e-58	3.32e-61	-2.71556
PCK1	4.94e-19	3.19e-20	-2.72809
CNN1	7.49e-19	4.92e-20	-2.72977
TDGF1	7.49e-19	4.92e-20	-2.72977
CDHR5	1.99e-17	1.54e-18	-2.73661
FABP1	1.1e-14	1.14e-15	-2.79417
FAM107A	1.99e-55	2.24e-58	-2.80708
SYNM	3.83e-26	1.1e-27	-2.80872
EXOSC7	3.89e-82	5.23e-86	-2.8156
IGH	4.12e-57	3.69e-60	-2.83076
DPT	6.56e-33	8.65e-35	-2.83134
SOSTDC1	8.87e-19	5.87e-20	-3.04207
CA4	3.85e-56	3.97e-59	-3.05885
AKR1B10	1.36e-42	5.42e-45	-3.07471
GUCA2A	1.03e-73	2.32e-77	-3.08833
C7	1.01e-35	9.63e-38	-3.09971
CXCL12	2.4e-31	3.82e-33	-3.14295
SUPT20H	2.5e-17	1.94e-18	-3.14433
CEACAM7	7.13e-25	2.42e-26	-3.19111
SLC4A4	2.71e-49	5.1e-52	-3.27078
FCGBP	4.57e-22	2.13e-23	-3.36722
GPM6B	2.06e-41	9.96e-44	-3.39107
CLDN8	2.99e-53	4.15e-56	-3.58987
UGT2B17	6.31e-16	5.7e-17	-3.60949
AQP8	8.56e-56	9.22e-59	-3.61198
PLP1	7.75e-70	2.09e-73	-3.63871
GPM6A	3.58e-27	9.35e-29	-3.65637
CLCA1	1.14e-33	1.39e-35	-3.70632
UGT2A3	9.19e-44	3.42e-46	-3.75647
ADH1C	1.1e-37	8.46e-40	-3.75798
CWH43	4.23e-40	2.34e-42	-3.7807
ADH1B	3.68e-74	6.6e-78	-3.88932
NXPE4	2.55e-23	1.03e-24	-3.9179
ABCA8	3.07e-57	2.48e-60	-3.9215
SI	1.66e-25	5.13e-27	-3.98585
SLC26A3	2.05e-27	5.18e-29	-4.09489
CA2	1.76e-48	3.75e-51	-4.10523
MS4A12	7.97e-55	9.31e-58	-4.42473
MT1M	6.91e-45	2.2e-47	-4.44972
CHP2	6.82e-65	2.76e-68	-5.04083
ZG16	7.28e-49	1.47e-51	-5.86413
CA1	8.51e-86	3.82e-90	-6.00628
CLCA4	3.83e-57	3.27e-60	-6.01656
PYY	2.42e-85	2.17e-89	-7.51876
GCG	5.16e-64	2.32e-67	-8.08903
