# Supplementary material for: Update of gene expression/methylation and MiRNA profiling in colorectal cancer; application in diagnosis, prognosis, and targeted therapy
Source: PLoS One. 2022 Mar 25;17(3):e0265527. doi: 10.1371/journal.pone.0265527 (PMC8956198; doi:10.1371/journal.pone.0265527)
Supplement: S2 Table — (XLSX) [file pone.0265527.s002.xlsx]

## Sheet: HypoMethylated
Supplementary Table 2. Hypo-methylated differentially methylated genes obtained from GSE101764.
Gene.Symbol	adj.P.Val	P.Value	logFC
A1BG	1.59e-20	1.9e-21	-1.00091
A1BG-AS1	1.59e-20	1.9e-21	-1.00091
A2M	1.55e-36	5.3e-38	-1.67955
A2ML1	2.3e-54	1.07e-56	-1.77196
A4GNT	2.54e-35	9.66e-37	-1.73435
AADACL3	7.04e-36	2.54e-37	-1.47465
AADAT	1.82e-18	2.52e-19	-1.03548
AARD	2.16e-61	3.81e-64	-2.57633
AARS2	1.93e-20	2.32e-21	-1.00812
AASS	1.81e-30	1.03e-31	-1.76867
AATK	6.2e-22	6.69e-23	-1.55747
ABAT	6.12e-21	7.09e-22	-1.11154
ABCA12	1.66e-31	8.72e-33	-1.14481
ABCA13	7.7e-45	1.16e-46	-1.83214
ABCA3	3.93e-30	2.3e-31	-2.51769
ABCA4	6.08e-35	2.39e-36	-1.88642
ABCA7	4.19e-07	1.36e-07	-1.05673
ABCB1	4.56e-51	3.27e-53	-2.26944
ABCB4	1.29e-38	3.65e-40	-1.75755
ABCC12	9.65e-47	1.17e-48	-1.73455
ABCC2	1.06e-27	7.53e-29	-1.81022
ABCG4	2.85e-26	2.25e-27	-1.21605
ABHD12B	2.11e-33	9.44e-35	-1.49692
ABHD17C	1.57e-29	9.65e-31	-1.24836
ABHD2	6.36e-36	2.29e-37	-1.41076
ABI3	1e-29	6.04e-31	-1.15366
ABI3BP	3.08e-24	2.81e-25	-1.18442
ABLIM1	5.99e-44	9.95e-46	-1.78641
ABLIM2	6.14e-31	3.36e-32	-1.80079
ABLIM3	8.23e-35	3.27e-36	-1.42705
ABR	4.31e-20	5.29e-21	-1.07656
ABRA	1.07e-33	4.66e-35	-1.41981
ABRACL	2.34e-16	3.75e-17	-1.44759
ABTB1	6.64e-14	1.27e-14	-1.21225
ABTB2	1.68e-45	2.35e-47	-1.6477
ACACA	2.42e-33	1.09e-34	-1.49567
ACAN	6.36e-36	2.29e-37	-1.98607
ACCSL	1.82e-49	1.59e-51	-1.21239
ACER1	1.19e-39	3.05e-41	-1.32748
ACKR1	8.55e-24	8.07e-25	-1.00916
ACKR2	2e-37	6.32e-39	-1.56166
ACMSD	1.43e-28	9.48e-30	-1.03409
ACOT7	1.12e-36	3.77e-38	-2.85325
ACOX1	1.61e-27	1.15e-28	-1.20118
ACOX3	4.94e-42	9.98e-44	-1.72984
ACOXL	1.55e-38	4.41e-40	-1.5341
ACP3	4.83e-18	6.88e-19	-1.02912
ACR	4.74e-36	1.69e-37	-1.34778
ACRBP	6.41e-14	1.22e-14	-1.08054
ACSBG2	3.39e-43	6.1e-45	-1.34668
ACSF2	1.24e-28	8.19e-30	-1.18755
ACSF3	3.69e-53	2e-55	-1.59315
ACSL1	3.6e-23	3.55e-24	-1.41776
ACSL3	9.16e-42	1.9e-43	-1.1683
ACSM1	2.51e-39	6.63e-41	-1.38118
ACSM4	2.03e-36	7.02e-38	-1.45235
ACSM5	2.6e-54	1.22e-56	-1.755
ACSS2	4.37e-17	6.65e-18	-1.112
ACTB	9.06e-23	9.21e-24	-1.0267
ACTBL2	7.82e-83	7.84e-87	-2.35274
ACTL6B	6.43e-40	1.61e-41	-1.29517
ACTL9	1.54e-42	2.96e-44	-1.30096
ACTN2	1.81e-41	3.85e-43	-1.40994
ACTN4	5.29e-25	4.57e-26	-1.11569
ACTR3C	2.42e-34	1e-35	-1.22126
ACTRT2	6.06e-40	1.51e-41	-1.90327
ACY1	1.8e-28	1.2e-29	-1.7269
ACYP2	2.31e-42	4.52e-44	-1.64206
ADAD1	5.11e-32	2.57e-33	-1.24635
ADAD2	1.82e-40	4.29e-42	-1.39063
ADAM11	2.74e-24	2.49e-25	-1.02774
ADAM12	2.71e-58	7.39e-61	-1.81361
ADAM19	5.91e-34	2.52e-35	-1.57764
ADAM2	1.33e-30	7.48e-32	-1.30574
ADAM21	7.23e-22	7.84e-23	-1.3813
ADAM23	8.97e-48	9.58e-50	-1.9064
ADAM28	9.77e-22	1.07e-22	-1.26784
ADAM29	1.34e-53	6.84e-56	-1.80163
ADAM33	4.84e-44	7.98e-46	-1.25799
ADAM7	1.28e-27	9.13e-29	-1.5157
ADAM8	1.47e-20	1.75e-21	-1.22277
ADAMTS10	1.31e-30	7.35e-32	-1.89546
ADAMTS12	7.78e-53	4.43e-55	-2.3091
ADAMTS15	7.25e-21	8.42e-22	-1.13359
ADAMTS16	3.18e-36	1.12e-37	-2.42877
ADAMTS17	5.32e-23	5.31e-24	-1.30485
ADAMTS18	7.27e-37	2.41e-38	-1.65907
ADAMTS2	6.4e-42	1.31e-43	-2.03855
ADAMTS20	1.93e-52	1.16e-54	-2.21324
ADAMTS3	2.31e-58	6.24e-61	-2.04897
ADAMTS5	1.2e-39	3.08e-41	-1.44655
ADAMTS7	4.01e-26	3.19e-27	-1.01768
ADAMTSL1	1.81e-50	1.4e-52	-1.817
ADAMTSL3	7.7e-36	2.79e-37	-1.75534
ADAP1	9.12e-59	2.31e-61	-1.31847
ADARB2	6.04e-47	7.15e-49	-2.76018
ADCY1	3.48e-68	1.95e-71	-2.52319
ADCY10	4.06e-17	6.17e-18	-1.10424
ADCY2	1.72e-54	7.92e-57	-2.06955
ADCY5	3.4e-47	3.88e-49	-1.26298
ADCY7	2.59e-26	2.04e-27	-1.06209
ADCY8	4.06e-43	7.36e-45	-1.74821
ADCY9	5e-31	2.72e-32	-1.90441
ADCYAP1R1	7.77e-48	8.23e-50	-1.68911
ADD2	2.39e-47	2.68e-49	-1.82987
ADGRA1	5.97e-61	1.13e-63	-2.16026
ADGRA2	7.18e-22	7.79e-23	-1.18592
ADGRB1	1.51e-52	8.94e-55	-2.23815
ADGRB3	3.27e-64	3.71e-67	-2.40398
ADGRD1	5.67e-31	3.1e-32	-2.13183
ADGRD2	6.63e-22	7.17e-23	-1.02767
ADGRE1	5.4e-28	3.73e-29	-1.18301
ADGRE2	1.25e-21	1.37e-22	-1.01847
ADGRE3	2.24e-40	5.34e-42	-1.38897
ADGRE4P	2.38e-37	7.55e-39	-1.03953
ADGRE5	1.54e-17	2.27e-18	-1.05312
ADGRF2	6.14e-41	1.38e-42	-1.37317
ADGRF3	1.77e-36	6.09e-38	-1.53114
ADGRF4	1.52e-37	4.74e-39	-1.56561
ADGRF5	4.66e-22	4.99e-23	-1.07899
ADGRG3	7.32e-42	1.5e-43	-1.13155
ADGRG7	1.53e-33	6.74e-35	-1.71239
ADGRL2	6.44e-17	9.93e-18	-1.13866
ADGRL3	1.3e-42	2.48e-44	-1.83551
ADGRV1	5.69e-57	1.84e-59	-2.37251
ADHFE1	2.3e-47	2.57e-49	-1.87539
ADIG	4.54e-65	4.45e-68	-2.25921
ADM2	2.13e-27	1.54e-28	-1.47679
ADNP2	8.48e-60	1.86e-62	-1.78606
ADORA2A-AS1	3.25e-20	3.96e-21	-1.01882
ADORA2B	1.93e-21	2.16e-22	-1.15766
ADORA3	2.56e-38	7.44e-40	-1.5825
ADPRHL1	6.52e-37	2.15e-38	-1.33182
ADRA1A	2.98e-22	3.15e-23	-1.09689
ADRA1B	9.61e-34	4.18e-35	-1.36774
ADSS1	1.81e-25	1.51e-26	-2.00723
AEBP1	1.05e-25	8.59e-27	-1.78601
AFAP1	2.65e-22	2.79e-23	-1.13474
AFAP1L2	1.08e-24	9.51e-26	-1.01705
AFF3	1.34e-55	5.24e-58	-2.35262
AFG3L1P	8.38e-51	6.19e-53	-1.45069
AGAP1	3.56e-19	4.67e-20	-1.56524
AGBL1	5.31e-34	2.26e-35	-1.63483
AGBL4	1.35e-25	1.11e-26	-1.33116
AGMO	7.44e-38	2.25e-39	-2.41837
AGO2	9.4e-30	5.66e-31	-1.13803
AGPAT3	4.1e-31	2.22e-32	-1.31471
AGPAT4	1.08e-21	1.18e-22	-2.24083
AGR2	6.58e-15	1.17e-15	-1.04485
AGXT2	3.14e-41	6.88e-43	-1.50585
AHCY	5.17e-22	5.55e-23	-1.06531
AHRR	3.5e-16	5.67e-17	-1.68277
AHSG	1.94e-20	2.32e-21	-1.00146
AHSP	1.23e-34	4.98e-36	-1.13246
AICDA	2.54e-30	1.46e-31	-1.69937
AIFM2	2.36e-38	6.85e-40	-1.59289
AIM2	6.39e-48	6.68e-50	-1.60031
AIPL1	1.44e-26	1.11e-27	-1.1424
AIRE	3.44e-27	2.53e-28	-1.10852
AJAP1	4.81e-54	2.33e-56	-2.41443
AJUBA	2.44e-14	4.51e-15	-1.06692
AK5	2.5e-18	3.49e-19	-1.14982
AKAP10	1.56e-33	6.92e-35	-1.15157
AKAP12	8.43e-37	2.81e-38	-1.90764
AKAP13	2.46e-49	2.18e-51	-2.14996
AKAP6	4.54e-23	4.51e-24	-1.30621
AKAP8	1.69e-35	6.32e-37	-1.34613
AKIRIN2	1.01e-17	1.47e-18	-1.01493
AKR1C8P	8.93e-27	6.77e-28	-1.36648
AKR1D1	4.62e-33	2.13e-34	-1.67246
AKR7L	6.44e-18	9.24e-19	-1.71602
AKT3	3.77e-47	4.34e-49	-1.63621
ALDH1L1	3.41e-17	5.16e-18	-1.09039
ALDH3B2	1.59e-29	9.79e-31	-1.1105
ALDH6A1	1.62e-21	1.8e-22	-1.01452
ALDOB	3.39e-25	2.88e-26	-1.19315
ALG1L	1.26e-33	5.54e-35	-1.63479
ALG9	4.12e-32	2.06e-33	-1.38947
ALK	1.69e-64	1.81e-67	-2.2514
ALKAL1	3.24e-40	7.85e-42	-1.64615
ALKAL2	1.28e-22	1.32e-23	-1.15078
ALLC	1.14e-34	4.58e-36	-1.21069
ALOX5AP	1.09e-18	1.48e-19	-1.14229
ALPK2	7.84e-32	4.01e-33	-1.06232
ALPK3	3.79e-24	3.48e-25	-1.09204
ALPL	1.32e-25	1.09e-26	-1.23534
ALPP	5.72e-27	4.27e-28	-1.12769
AMBN	8.6e-20	1.08e-20	-1.09336
AMBRA1	1.65e-29	1.02e-30	-1.19259
AMDHD1	4.47e-28	3.07e-29	-1.13872
AMER2	1.86e-38	5.33e-40	-1.38033
AMIGO2	1.73e-08	4.98e-09	-1.0028
AMOTL1	7.61e-18	1.1e-18	-1.25768
AMPD3	3.69e-23	3.64e-24	-1.13617
AMPH	4.39e-73	1.19e-76	-2.77765
AMZ1	1.94e-44	3.06e-46	-1.45345
ANGEL2	4.1e-50	3.34e-52	-2.51609
ANK1	2.7e-45	3.88e-47	-1.5333
ANK2	3.65e-53	1.98e-55	-2.28129
ANK3	4.42e-32	2.21e-33	-1.44485
ANKDD1A	6.5e-22	7.03e-23	-1.0903
ANKFN1	2.95e-29	1.85e-30	-1.10588
ANKRD1	1.88e-33	8.39e-35	-1.491
ANKRD10	3.03e-17	4.55e-18	-1.14116
ANKRD11	5.39e-21	6.22e-22	-1.64391
ANKRD13B	6.07e-28	4.22e-29	-1.07628
ANKRD24	3.66e-34	1.54e-35	-1.70402
ANKRD31	8.64e-51	6.4e-53	-1.30998
ANKRD33B	1.77e-35	6.65e-37	-1.79326
ANKRD34B	2.26e-28	1.52e-29	-1.31805
ANKRD34C	9.5e-16	1.59e-16	-1.0528
ANKRD40CL	2.98e-34	1.24e-35	-1.35846
ANKRD45	6.16e-20	7.65e-21	-1.18582
ANKRD55	1.42e-31	7.41e-33	-1.62519
ANKRD6	2.93e-29	1.84e-30	-1.24554
ANKRD7	3.02e-30	1.75e-31	-1.97644
ANKS1B	6.14e-38	1.85e-39	-1.59365
ANKUB1	4.05e-19	5.33e-20	-1.03012
ANO1	5.21e-20	6.45e-21	-1.24997
ANO2	7.57e-60	1.65e-62	-1.97966
ANO3	5.35e-19	7.11e-20	-1.12971
ANO4	1.34e-35	4.98e-37	-2.08202
ANO6	1.19e-15	2.01e-16	-1.06147
ANO7	1.19e-20	1.4e-21	-1.28553
ANP32C	2.3e-47	2.57e-49	-1.59612
ANTXR1	3.32e-45	4.82e-47	-1.69098
ANXA13	6.54e-43	1.21e-44	-1.96114
ANXA2	1.04e-56	3.49e-59	-2.87555
ANXA2R	1.91e-50	1.49e-52	-1.52001
ANXA4	1.03e-40	2.36e-42	-1.61215
ANXA5	2.59e-18	3.62e-19	-1.07203
ANXA9	2.7e-33	1.22e-34	-1.21081
AOX1	3.59e-18	5.07e-19	-1.03315
AP1S3	1.44e-27	1.03e-28	-1.29344
AP3B2	5.82e-49	5.38e-51	-1.95485
AP5S1	2.99e-18	4.19e-19	-1.00195
APBA2	1.74e-44	2.75e-46	-1.97955
APBB1	5.02e-27	3.73e-28	-1.05305
APBB1IP	3.08e-30	1.79e-31	-1.40595
APBB2	6.46e-20	8.04e-21	-1.03417
APC2	6.57e-38	1.98e-39	-1.21021
APCDD1	5.08e-30	2.99e-31	-1.50238
APCDD1L	4.63e-44	7.61e-46	-1.61476
APCS	6.81e-63	9.45e-66	-2.44618
APIP	8.45e-25	7.4e-26	-1.57765
APLNR	5.16e-37	1.69e-38	-1.18565
APLP1	1.23e-18	1.68e-19	-1.18949
APOA2	8.85e-23	8.99e-24	-1.31623
APOB	5.74e-55	2.48e-57	-1.71035
APOBEC1	1.24e-30	6.94e-32	-1.2981
APOBEC3H	7.16e-26	5.8e-27	-1.23973
APOC2	1.77e-27	1.28e-28	-1.17138
APOF	4.32e-29	2.75e-30	-1.5062
APOL3	1.91e-28	1.27e-29	-2.21884
APOL5	4.86e-22	5.21e-23	-1.14557
APOM	1.89e-17	2.81e-18	-1.05329
AQP11	1.37e-12	2.88e-13	-1.03937
AQP9	1.13e-27	8.02e-29	-1.29662
ARC	3.94e-41	8.71e-43	-1.78762
ARFGAP3	7.95e-17	1.23e-17	-1.27791
ARFRP1	1.99e-21	2.22e-22	-1.11551
ARGFX	1.05e-50	7.91e-53	-1.99972
ARHGAP10	3.89e-14	7.3e-15	-1.05929
ARHGAP15	1.33e-68	6.78e-72	-2.4708
ARHGAP20	3e-24	2.73e-25	-1.21006
ARHGAP22	1.34e-31	6.97e-33	-1.39429
ARHGAP24	9.5e-27	7.21e-28	-1.28533
ARHGAP25	1.08e-48	1.03e-50	-1.58007
ARHGAP31	4.54e-23	4.51e-24	-1.35135
ARHGAP32	1.68e-32	8.09e-34	-1.67744
ARHGAP40	6.47e-19	8.66e-20	-1.2598
ARHGAP45	2.38e-12	5.09e-13	-1.43264
ARHGDIB	2.86e-29	1.79e-30	-1.90535
ARHGEF10	1.76e-19	2.26e-20	-1.05473
ARHGEF17	3.39e-47	3.88e-49	-1.66791
ARHGEF2	6.67e-33	3.11e-34	-1.08271
ARHGEF28	1.57e-27	1.13e-28	-1.08856
ARHGEF7	1.97e-22	2.05e-23	-1.93727
ARL11	3.45e-28	2.35e-29	-1.17439
ARL16	1.2e-19	1.52e-20	-1.22497
ARL4A	1.19e-27	8.41e-29	-1.92687
ARL6IP5	3.12e-26	2.46e-27	-1.39328
ARMC2	4.28e-47	4.96e-49	-1.87313
ARMH1	6.85e-52	4.4e-54	-2.57858
ARMH3	3.77e-38	1.11e-39	-1.32848
ARMH4	3.15e-45	4.55e-47	-2.74533
ARMS2	1.35e-34	5.47e-36	-1.31167
ARNT2	3.21e-32	1.59e-33	-1.85705
ARNTL2	6.05e-46	8.05e-48	-1.6087
ARRDC1	1.43e-37	4.46e-39	-1.2638
ARRDC2	2.4e-16	3.85e-17	-1.03734
ARRDC4	2.05e-16	3.27e-17	-1.33953
ARRDC5	2.29e-41	4.94e-43	-1.63487
ASB1	3.3e-16	5.35e-17	-1.1381
ASB10	5.03e-27	3.74e-28	-1.18956
ASB15	2.53e-29	1.58e-30	-1.55082
ASB18	2.3e-36	8e-38	-1.57308
ASB5	1.47e-13	2.87e-14	-1.08386
ASCC2	6.98e-44	1.17e-45	-1.6399
ASCL2	2.45e-10	6.08e-11	-1.13061
ASCL3	1.97e-23	1.91e-24	-1.04646
ASCL4	1.86e-29	1.15e-30	-1.25372
ASGR1	2.01e-46	2.53e-48	-1.24036
ASGR2	4.9e-42	9.89e-44	-1.03751
ASIC1	4.42e-36	1.57e-37	-1.88742
ASIC2	2.85e-34	1.18e-35	-2.16845
ASIC4	5.97e-40	1.49e-41	-1.55195
ASIC5	3.59e-27	2.64e-28	-1.15995
ASPH	9.35e-35	3.73e-36	-1.19567
ASPSCR1	8.7e-30	5.23e-31	-2.31267
ASTN1	6.98e-48	7.34e-50	-1.98664
ASTN2	1.3e-53	6.62e-56	-2.09396
ATAD5	2.31e-29	1.44e-30	-1.72722
ATCAY	2.01e-33	8.97e-35	-1.34659
ATG7	4.76e-27	3.54e-28	-2.0091
ATG9B	1.26e-35	4.64e-37	-1.39295
ATOH1	1.29e-20	1.52e-21	-1.44641
ATP10A	1.36e-49	1.18e-51	-1.82331
ATP11A	6.63e-22	7.17e-23	-1.09231
ATP11AUN	2.51e-34	1.04e-35	-1.45176
ATP13A4	1.15e-24	1.02e-25	-1.21253
ATP13A5	2.75e-32	1.35e-33	-1.58976
ATP1A1-AS1	2.33e-28	1.56e-29	-1.34518
ATP1A2	4.29e-52	2.69e-54	-1.96057
ATP2B2	5.86e-34	2.5e-35	-1.92835
ATP2B4	1.8e-17	2.67e-18	-1.00591
ATP2C2	1.32e-21	1.46e-22	-1.58353
ATP4A	1.98e-29	1.22e-30	-1.02938
ATP4B	8.2e-20	1.03e-20	-1.81896
ATP6V0D2	8.59e-44	1.45e-45	-1.35363
ATP6V1B1	4.4e-45	6.46e-47	-1.42793
ATP6V1G2	1.49e-38	4.23e-40	-1.5068
ATP8A2	2.54e-59	5.93e-62	-2.11817
ATP8B4	1.01e-41	2.1e-43	-1.75926
ATP9A	2.22e-56	7.75e-59	-2.21952
ATRNL1	2e-37	6.32e-39	-1.42145
ATXN1	9.3e-40	2.36e-41	-2.3098
ATXN8OS	1.58e-36	5.41e-38	-1.3562
AUH	1.57e-23	1.51e-24	-1.39753
AURKC	8.42e-38	2.57e-39	-1.34209
AUTS2	2.5e-50	1.98e-52	-2.0779
AVP	4.77e-51	3.43e-53	-2.14974
AXDND1	4.43e-45	6.51e-47	-1.64994
AXIN1	3.66e-17	5.54e-18	-1.36076
AXIN2	1.33e-10	3.23e-11	-1.01392
AZGP1	1.3e-56	4.37e-59	-2.13211
B3GALT1	6.62e-37	2.18e-38	-1.63276
B3GAT1	1.32e-23	1.26e-24	-1.22752
B3GAT2	6.22e-34	2.66e-35	-1.45857
B3GLCT	7.36e-40	1.85e-41	-1.14638
B3GNT5	2.31e-33	1.04e-34	-1.91746
B3GNTL1	1.09e-47	1.18e-49	-2.64204
B4GALT7	1.19e-18	1.62e-19	-1.30002
BAALC	1.75e-38	5.01e-40	-1.76642
BABAM2	1.14e-43	1.95e-45	-1.58156
BACE1	9.46e-43	1.78e-44	-1.64616
BACE2	2.53e-35	9.64e-37	-1.78415
BACH2	5.63e-46	7.46e-48	-2.01364
BAG3	4.61e-11	1.08e-11	-1.17516
BAHCC1	2.2e-19	2.84e-20	-1.83196
BAIAP2L1	1.44e-19	1.84e-20	-1.42036
BAIAP3	3.23e-15	5.61e-16	-1.29408
BANP	2.34e-29	1.46e-30	-1.11525
BASP1	8.42e-27	6.37e-28	-1.39916
BATF	2.9e-21	3.28e-22	-1.22696
BAX	2.22e-39	5.84e-41	-2.21182
BBOX1	6.12e-42	1.25e-43	-1.30822
BBS12	1.04e-19	1.31e-20	-1.08036
BBS9	2.53e-25	2.13e-26	-1.07287
BCAM	1.41e-12	2.98e-13	-1.39644
BCAN	2.55e-20	3.08e-21	-1.06035
BCAR3	3.42e-43	6.15e-45	-1.44361
BCAS3	9.25e-24	8.75e-25	-1.30644
BCAT1	1.4e-64	1.48e-67	-2.01352
BCDIN3D	4.85e-23	4.83e-24	-1.14325
BCKDK	1.21e-49	1.04e-51	-1.78874
BCL2A1	3.81e-27	2.81e-28	-1.17386
BDH1	3.04e-10	7.62e-11	-1.23354
BDNF	3.07e-31	1.64e-32	-1.54853
BDNF-AS	1.54e-45	2.15e-47	-1.78067
BEND4	2.85e-42	5.63e-44	-1.63937
BEND5	1.36e-60	2.68e-63	-1.89645
BEND6	2.49e-18	3.47e-19	-1.04484
BEST2	8.84e-36	3.22e-37	-1.12343
BEST3	5.52e-54	2.69e-56	-2.53366
BFSP2	3.92e-58	1.09e-60	-2.21967
BGLAP	9.17e-30	5.52e-31	-1.28371
BHMT2	2.36e-26	1.85e-27	-1.32397
BICC1	8.7e-37	2.9e-38	-1.57985
BIN1	5.89e-24	5.49e-25	-1.61238
BIRC2	1.71e-32	8.25e-34	-1.62444
BIRC3	1.88e-31	9.92e-33	-1.18863
BIRC8	3.17e-58	8.72e-61	-1.77669
BLCAP	5.59e-06	2.01e-06	-1.02853
BLID	9.58e-53	5.52e-55	-2.3263
BLK	1.09e-44	1.67e-46	-1.91216
BMERB1	5.4e-47	6.34e-49	-1.6903
BMP1	2.46e-29	1.53e-30	-1.15018
BMP10	1.52e-63	1.9e-66	-2.35719
BMP4	1.4e-31	7.27e-33	-1.58977
BMP5	1.47e-26	1.14e-27	-1.47992
BMP6	7.72e-24	7.26e-25	-1.38601
BMP8A	1.01e-39	2.57e-41	-1.07508
BMPR1B	2.04e-32	9.89e-34	-1.45408
BNC2	9.05e-45	1.38e-46	-1.81373
BNIP3L	5.37e-24	4.99e-25	-1.0076
BNIPL	9.7e-25	8.53e-26	-1.25664
BOC	3.93e-35	1.52e-36	-1.62188
BORCS5	4.48e-11	1.05e-11	-1.2049
BPGM	5.09e-21	5.86e-22	-1.09994
BPI	4.04e-59	9.71e-62	-1.68255
BPIFA1	2.03e-46	2.56e-48	-1.75189
BPIFA2	7.66e-56	2.88e-58	-1.97864
BPIFA3	1.34e-63	1.66e-66	-1.96879
BPIFA4P	1.42e-65	1.26e-68	-1.8734
BPIFB1	1.07e-44	1.65e-46	-1.79909
BPIFB2	4.78e-44	7.87e-46	-1.73434
BPIFB3	7.19e-40	1.8e-41	-1.80476
BPIFB4	5.79e-55	2.5e-57	-2.09393
BPIFB6	1.61e-43	2.79e-45	-1.9768
BPIFC	5.46e-36	1.96e-37	-1.58192
BRD7P3	5.02e-33	2.32e-34	-1.40944
BRD8	1.88e-20	2.25e-21	-1.18243
BRD9	4.81e-19	6.38e-20	-1.32558
BRDT	1.56e-35	5.81e-37	-2.05792
BRF2	2.5e-39	6.62e-41	-2.10497
BRINP1	3.71e-28	2.54e-29	-1.29502
BRINP2	4.8e-37	1.57e-38	-1.29973
BRSK1	1.9e-28	1.26e-29	-1.9115
BRSK2	3.68e-35	1.42e-36	-2.25715
BSN	1.66e-60	3.32e-63	-1.64971
BSND	7.75e-40	1.95e-41	-1.09872
BST2	1.65e-18	2.28e-19	-1.46687
BSX	4.44e-28	3.05e-29	-1.18524
BTBD11	3.03e-39	8.07e-41	-2.03608
BTBD16	7.37e-32	3.76e-33	-1.65672
BTBD17	1.84e-16	2.93e-17	-1.68887
BTBD19	1.3e-19	1.65e-20	-1.00232
BTBD2	2.28e-26	1.79e-27	-1.99302
BTBD3	5.9e-17	9.05e-18	-1.52466
BTBD7	2.94e-26	2.32e-27	-2.21363
BTBD9	1.27e-23	1.21e-24	-1.1453
BTF3	1.34e-37	4.16e-39	-1.57334
BTF3P11	1.36e-24	1.21e-25	-1.46947
BTG4	8.43e-47	1.01e-48	-1.83152
BTNL2	1.1e-44	1.7e-46	-1.99893
BTNL8	5.92e-13	1.21e-13	-1.08452
BUD31	1.73e-22	1.8e-23	-1.02176
BZW2	4.83e-27	3.59e-28	-1.33357
C10orf105	3.45e-25	2.93e-26	-1.05015
C10orf120	2.95e-27	2.16e-28	-1.1743
C10orf53	5.18e-40	1.28e-41	-1.73502
C10orf62	2.13e-22	2.23e-23	-1.01144
C10orf71	4.41e-47	5.13e-49	-1.81832
C10orf90	2.54e-59	5.94e-62	-2.2865
C11orf21	3.26e-17	4.92e-18	-1.08082
C11orf49	5.14e-33	2.38e-34	-1.10122
C11orf53	4.01e-39	1.08e-40	-1.41529
C11orf80	1.32e-21	1.46e-22	-1.14983
C11orf86	6.14e-30	3.64e-31	-1.0478
C11orf91	1.28e-15	2.16e-16	-1.0278
C12orf40	3.27e-25	2.77e-26	-1.38156
C12orf54	2.33e-18	3.25e-19	-1.21608
C12orf77	5.22e-38	1.56e-39	-1.48842
C14orf132	8.22e-24	7.75e-25	-1.31436
C14orf177	3.2e-51	2.24e-53	-2.0016
C14orf180	3.02e-37	9.7e-39	-1.51467
C14orf93	3.18e-35	1.22e-36	-1.32329
C15orf32	1.58e-41	3.34e-43	-1.35793
C16orf78	7.09e-39	1.96e-40	-1.63114
C16orf89	1.61e-57	4.82e-60	-1.87252
C16orf91	1.88e-24	1.69e-25	-1.33381
C17orf102	1.66e-46	2.07e-48	-1.91186
C19orf18	1.5e-29	9.22e-31	-1.55393
C19orf33	3.03e-38	8.87e-40	-1.23067
C1orf146	3.39e-29	2.13e-30	-1.2894
C1orf158	3.63e-38	1.07e-39	-1.67989
C1orf194	6.52e-34	2.79e-35	-1.19616
C1orf229	2.45e-10	6.09e-11	-1.09448
C1orf56	9.7e-25	8.53e-26	-1.25664
C1orf68	3.39e-38	9.96e-40	-1.7586
C1QA	2.44e-28	1.64e-29	-1.46577
C1QB	9.07e-28	6.38e-29	-1.03871
C1QC	1.85e-30	1.06e-31	-1.23538
C1QTNF4	5.49e-43	1.01e-44	-1.01685
C1QTNF5	1.61e-30	9.15e-32	-1.008
C1QTNF7	1.58e-37	4.94e-39	-1.85905
C1QTNF8	3.26e-18	4.58e-19	-1.09429
C1R	1.35e-32	6.44e-34	-1.363
C1S	2.08e-25	1.75e-26	-1.35015
C2	1.82e-26	1.41e-27	-1.23645
C20orf194	1.39e-18	1.9e-19	-1.07309
C20orf197	6.9e-41	1.56e-42	-2.06981
C20orf85	9.83e-54	4.94e-56	-1.70628
C22orf34	6.33e-47	7.5e-49	-1.86404
C22orf42	1.13e-50	8.55e-53	-1.74604
C2CD4A	4.43e-30	2.6e-31	-1.10204
C2CD4B	1.01e-07	3.11e-08	-1.20071
C2CD4D	6.42e-23	6.45e-24	-1.07349
C2orf16	3.19e-32	1.58e-33	-1.36744
C2orf66	9.53e-27	7.24e-28	-1.03416
C2orf74	1.53e-35	5.69e-37	-1.25679
C2orf76	6.9e-28	4.81e-29	-1.30878
C2orf78	3.06e-39	8.15e-41	-1.0749
C3	9.46e-43	1.78e-44	-1.89865
C3AR1	8.29e-29	5.38e-30	-1.39836
C3orf20	5.77e-50	4.78e-52	-2.07489
C3orf22	2.1e-27	1.52e-28	-1.00209
C3orf35	6.41e-32	3.25e-33	-1.14529
C3orf36	1.03e-33	4.5e-35	-1.54202
C3P1	4.03e-25	3.44e-26	-1.12659
C4BPB	2.18e-33	9.78e-35	-1.5912
C4orf17	1.78e-29	1.1e-30	-1.07523
C4orf19	1.14e-12	2.37e-13	-1.17746
C4orf36	1.06e-18	1.44e-19	-1.17065
C4orf50	7.02e-31	3.87e-32	-1.88974
C5AR1	4.75e-21	5.46e-22	-1.05663
C5AR2	1.48e-30	8.36e-32	-1.44513
C5orf47	1.01e-34	4.04e-36	-1.29594
C5orf49	1.5e-47	1.64e-49	-1.4291
C5orf58	4.05e-43	7.34e-45	-1.60559
C6orf118	3.39e-57	1.06e-59	-1.60382
C6orf223	1.43e-43	2.46e-45	-1.65541
C7orf33	7.06e-35	2.78e-36	-1.92917
C7orf57	6.39e-33	2.98e-34	-1.36473
C8A	3.29e-28	2.24e-29	-1.36053
C8B	1.47e-28	9.71e-30	-1.2958
C8orf34	5.17e-43	9.45e-45	-1.85676
C8orf48	2.27e-40	5.4e-42	-1.64537
C9orf135	2.31e-31	1.23e-32	-1.3284
CA1	4.15e-36	1.47e-37	-1.461
CA10	5.5e-36	1.97e-37	-1.52633
CA6	7.1e-24	6.67e-25	-1.13039
CA8	1.34e-32	6.4e-34	-1.40866
CABLES1	1.34e-41	2.82e-43	-1.49033
CABP5	6.5e-49	6.05e-51	-1.68079
CABS1	1.59e-19	2.03e-20	-1.01195
CACNA1A	4.78e-41	1.06e-42	-2.53708
CACNA1B	8.01e-33	3.76e-34	-1.99025
CACNA1C	6.02e-49	5.58e-51	-1.80162
CACNA1E	9.14e-27	6.93e-28	-1.7088
CACNA1G	4.83e-32	2.43e-33	-1.65936
CACNA1H	1.29e-54	5.81e-57	-2.79239
CACNA1I	5.38e-16	8.85e-17	-1.571
CACNA2D1	1.45e-36	4.96e-38	-1.72677
CACNA2D3	3.87e-37	1.25e-38	-1.92949
CACNA2D4	5.14e-41	1.15e-42	-1.40963
CACNB2	4.72e-21	5.42e-22	-1.51386
CACNB4	3e-21	3.4e-22	-1.1816
CACNG2	1.06e-43	1.8e-45	-1.27796
CACNG3	2e-29	1.24e-30	-1.38689
CACNG4	1.32e-32	6.31e-34	-1.0546
CACNG5	4.41e-30	2.59e-31	-1.20739
CACNG6	1.66e-24	1.48e-25	-1.47675
CACNG8	7.25e-33	3.39e-34	-1.35283
CADM1	3.1e-33	1.41e-34	-1.79676
CADM3	1.54e-65	1.39e-68	-1.97914
CADM4	2.33e-44	3.72e-46	-2.29845
CALCB	1.32e-37	4.1e-39	-1.53045
CALCR	9.41e-32	4.84e-33	-1.70492
CALD1	3.38e-41	7.42e-43	-1.50981
CALHM2	3.7e-35	1.43e-36	-1.74636
CALHM4	1.38e-25	1.15e-26	-1.12198
CALHM5	1.24e-33	5.43e-35	-1.47648
CALHM6	9.17e-26	7.49e-27	-1.13918
CALN1	8.49e-43	1.59e-44	-1.58217
CAMK1D	9.65e-24	9.14e-25	-1.83224
CAMK1G	5.5e-31	3e-32	-1.35556
CAMK2A	7.23e-18	1.04e-18	-1.1379
CAMK2B	2.37e-51	1.62e-53	-2.74039
CAMTA1	9.83e-54	4.94e-56	-2.08467
CAND2	1.47e-42	2.82e-44	-3.0192
CANT1	6.11e-11	1.45e-11	-1.10232
CAPG	2.93e-31	1.57e-32	-1.39016
CAPN10	7.8e-41	1.77e-42	-1.74366
CAPN11	1.16e-53	5.89e-56	-2.24588
CAPN14	3.32e-36	1.17e-37	-1.82133
CAPN2	1.08e-28	7.08e-30	-1.00934
CAPN8	4.12e-49	3.73e-51	-1.96368
CAPSL	1.1e-48	1.05e-50	-2.06229
CAPZA3	1.2e-25	9.87e-27	-1.15088
CARD10	2.39e-16	3.84e-17	-1.2936
CARD11	9.06e-45	1.38e-46	-1.62549
CARD14	1.61e-27	1.16e-28	-1.34876
CARD6	4.77e-47	5.57e-49	-2.08536
CARMIL2	1.42e-35	5.28e-37	-1.32125
CASKIN1	4.85e-16	7.94e-17	-1.16658
CASP12	2.35e-28	1.58e-29	-1.60458
CASP14	2.46e-48	2.47e-50	-1.66576
CASP8	1.13e-30	6.32e-32	-1.53993
CASR	7.38e-35	2.91e-36	-1.61509
CASZ1	1.76e-21	1.96e-22	-1.34293
CATSPER1	1.24e-46	1.53e-48	-1.45801
CATSPERE	9.4e-45	1.43e-46	-1.97799
CAVIN1	2.61e-11	6.02e-12	-1.02229
CAVIN2	1.92e-23	1.86e-24	-1.16271
CAVIN3	7.87e-14	1.51e-14	-1.15035
CBFA2T3	9.97e-61	1.93e-63	-2.32719
CBLIF	1.67e-16	2.65e-17	-1.12526
CBLN4	6.58e-45	9.87e-47	-1.57499
CBS	1.24e-19	1.57e-20	-1.65523
CBX2	4.2e-22	4.49e-23	-1.16483
CBY2	8.83e-37	2.95e-38	-1.51898
CBY3	2.77e-31	1.48e-32	-1.38016
CC2D2A	1.29e-53	6.61e-56	-1.90594
CCBE1	5.51e-33	2.55e-34	-1.60672
CCDC113	1.03e-32	4.89e-34	-1.31077
CCDC114	1.7e-24	1.52e-25	-1.40236
CCDC116	1.63e-14	2.98e-15	-1.02982
CCDC121	8.59e-36	3.13e-37	-1.39545
CCDC13	2.2e-38	6.36e-40	-1.22432
CCDC134	1.77e-12	3.74e-13	-1.17304
CCDC141	6.55e-55	2.85e-57	-2.29143
CCDC144A	2.6e-37	8.27e-39	-1.50717
CCDC151	2.68e-34	1.11e-35	-1.16669
CCDC154	4.32e-25	3.7e-26	-1.67848
CCDC159	1.06e-26	8.04e-28	-1.29356
CCDC169	3.3e-20	4.02e-21	-1.29799
CCDC178	3.79e-26	3.01e-27	-1.18378
CCDC183	2.32e-12	4.96e-13	-1.07822
CCDC185	6.31e-22	6.81e-23	-1.19614
CCDC190	4.98e-32	2.51e-33	-1.34426
CCDC198	3.61e-25	3.08e-26	-1.265
CCDC27	1.79e-35	6.71e-37	-1.19291
CCDC30	6.22e-36	2.23e-37	-1.64486
CCDC40	3.9e-36	1.38e-37	-3.11407
CCDC42	5.19e-35	2.02e-36	-1.31887
CCDC50	6.01e-14	1.14e-14	-1.04123
CCDC57	5.67e-35	2.22e-36	-1.15074
CCDC63	4.93e-35	1.92e-36	-1.00479
CCDC73	1.06e-27	7.51e-29	-1.14755
CCDC80	3.16e-35	1.21e-36	-1.71796
CCDC83	2.28e-36	7.89e-38	-1.50557
CCDC85A	3.13e-21	3.54e-22	-1.0725
CCDC88A	5.84e-12	1.28e-12	-1.02857
CCDC90B	4.01e-34	1.69e-35	-1.84409
CCDC92	1.43e-33	6.29e-35	-1.3338
CCER1	9.98e-40	2.54e-41	-1.36379
CCK	3.74e-36	1.32e-37	-1.15957
CCKAR	2.89e-29	1.81e-30	-1.46715
CCKBR	3.79e-33	1.74e-34	-1.44279
CCL1	1.3e-42	2.48e-44	-1.79355
CCL11	4.94e-21	5.68e-22	-1.5434
CCL13	2.43e-20	2.94e-21	-1.02079
CCL15	2.62e-51	1.81e-53	-1.40935
CCL20	1.59e-37	4.96e-39	-1.70398
CCL23	4.91e-36	1.75e-37	-1.61396
CCL25	1.38e-19	1.76e-20	-1.0695
CCL4L1	2.23e-27	1.62e-28	-1.35109
CCL4L2	2.23e-27	1.62e-28	-1.35109
CCL5	4.9e-34	2.08e-35	-1.31025
CCL7	3.86e-34	1.62e-35	-1.52252
CCL8	3.12e-42	6.18e-44	-1.65113
CCM2L	4.34e-54	2.09e-56	-1.9597
CCN4	4.16e-56	1.5e-58	-2.59189
CCN6	4.45e-27	3.3e-28	-1.4334
CCNA1	2.35e-62	3.56e-65	-2.17383
CCND1	1.34e-30	7.54e-32	-2.51047
CCNI2	4.74e-42	9.56e-44	-1.72864
CCNJL	2.68e-11	6.18e-12	-1.09056
CCNL1	1.42e-27	1.01e-28	-1.10148
CCNP	9.74e-28	6.87e-29	-1.40959
CCNQP1	2.39e-54	1.11e-56	-1.73187
CCNY	2.02e-21	2.26e-22	-1.05646
CCR1	1.73e-27	1.25e-28	-1.07919
CCR2	2.86e-34	1.19e-35	-1.48602
CCR3	2.11e-34	8.69e-36	-1.38219
CCR5	6.41e-51	4.66e-53	-1.69091
CCR6	4.17e-43	7.56e-45	-1.48434
CCR7	7.66e-27	5.78e-28	-1.65554
CCRL2	1.43e-45	1.99e-47	-1.68849
CCSER1	2.32e-22	2.44e-23	-1.05963
CCT4	7.6e-39	2.11e-40	-2.13196
CCT8L2	3.39e-35	1.3e-36	-1.57469
CD101	3.57e-36	1.26e-37	-1.12617
CD109	7.26e-32	3.7e-33	-1.26673
CD163	5.1e-34	2.16e-35	-1.45318
CD1B	1.08e-55	4.17e-58	-2.10509
CD1C	8.73e-49	8.23e-51	-1.93087
CD1D	9.04e-61	1.75e-63	-2.40558
CD1E	1.32e-63	1.63e-66	-2.33279
CD207	9.48e-45	1.44e-46	-1.58045
CD209	6.83e-30	4.07e-31	-1.42191
CD244	2.17e-31	1.15e-32	-1.37863
CD247	5.43e-37	1.78e-38	-1.35085
CD248	1.36e-43	2.34e-45	-1.40278
CD28	6e-25	5.2e-26	-1.33469
CD300C	1.37e-30	7.72e-32	-1.22207
CD300E	2.54e-42	4.98e-44	-2.01714
CD300LB	1.86e-49	1.63e-51	-1.40249
CD300LF	6.73e-33	3.14e-34	-1.34655
CD300LG	4.04e-47	4.67e-49	-1.6723
CD33	3.23e-35	1.24e-36	-1.42587
CD34	7.66e-28	5.36e-29	-1.27718
CD36	1.44e-24	1.28e-25	-1.58125
CD38	1.49e-38	4.24e-40	-2.55075
CD3E	7.93e-25	6.93e-26	-1.15241
CD40	2.25e-31	1.19e-32	-1.2672
CD53	1.28e-34	5.15e-36	-1.70086
CD5L	1.29e-31	6.69e-33	-1.45721
CD69	3.33e-19	4.37e-20	-1.11881
CD82	4.99e-29	3.19e-30	-1.88593
CD86	2.25e-31	1.19e-32	-1.09268
CD8B	2.99e-17	4.5e-18	-1.01155
CD93	9.16e-19	1.24e-19	-1.01691
CD96	8.99e-39	2.51e-40	-1.52204
CDC20B	8.91e-33	4.2e-34	-1.48523
CDC42SE1	4.88e-21	5.61e-22	-1.45164
CDCP1	4.34e-20	5.34e-21	-1.18214
CDCP2	1.53e-19	1.96e-20	-1.01731
CDH1	1.12e-40	2.57e-42	-1.11245
CDH11	8.15e-45	1.23e-46	-2.44138
CDH12	9.65e-40	2.45e-41	-1.59419
CDH13	7.32e-68	4.25e-71	-2.12679
CDH15	2.85e-23	2.8e-24	-1.25501
CDH17	1.56e-24	1.4e-25	-1.43788
CDH18	2.03e-40	4.81e-42	-1.72695
CDH22	6.16e-47	7.3e-49	-1.60421
CDH23	6.02e-27	4.51e-28	-1.9347
CDH26	2.73e-30	1.58e-31	-1.17409
CDH4	4.93e-80	6.54e-84	-2.83744
CDH5	1.57e-20	1.87e-21	-1.09261
CDH6	3.74e-23	3.7e-24	-1.16907
CDH8	6.24e-49	5.79e-51	-1.78114
CDIP1	1.34e-27	9.58e-29	-1.26985
CDIPT	2.65e-09	7.14e-10	-1.11897
CDK14	4.22e-69	2e-72	-2.70829
CDK18	2.66e-24	2.42e-25	-1.33203
CDK20	2.64e-15	4.56e-16	-1.35576
CDK6	2.06e-35	7.78e-37	-2.37603
CDKAL1	1.13e-37	3.47e-39	-1.47561
CDPF1	2.9e-19	3.79e-20	-1.05115
CDR2	1.02e-58	2.61e-61	-2.33512
CDYL	3.21e-31	1.72e-32	-1.07137
CEACAM1	8.42e-26	6.86e-27	-1.25154
CEACAM20	2.01e-32	9.77e-34	-1.45438
CEACAM21	7.16e-41	1.62e-42	-1.40371
CEACAM4	4.4e-42	8.85e-44	-1.26414
CEACAM6	1.72e-26	1.33e-27	-1.19886
CEBPE	1.16e-25	9.58e-27	-1.60098
CEBPG	2.13e-27	1.54e-28	-1.06975
CECR2	2.84e-37	9.1e-39	-1.67047
CELF2	5.46e-37	1.79e-38	-1.62966
CELF4	7.18e-33	3.36e-34	-1.26302
CELF5	2.96e-29	1.86e-30	-1.52383
CELF6	1.69e-52	1.01e-54	-2.42747
CELSR1	1.33e-39	3.43e-41	-1.43134
CEMIP	9.05e-35	3.61e-36	-1.03915
CENATAC	8.28e-49	7.79e-51	-2.08252
CENPN	3.51e-33	1.6e-34	-1.43001
CENPT	1.21e-14	2.19e-15	-1.12901
CEP112	1.04e-21	1.14e-22	-1.17399
CEP131	3.65e-15	6.37e-16	-1.11495
CEP135	4.52e-42	9.11e-44	-1.07664
CEP20	6.64e-28	4.63e-29	-1.35836
CEP41	8.64e-24	8.15e-25	-1.04147
CEP55	3.08e-58	8.45e-61	-1.84164
CEP76	5.16e-34	2.19e-35	-1.32414
CEP85L	3.82e-46	4.95e-48	-1.47025
CERS1	1.99e-23	1.93e-24	-1.06052
CERS3	3.54e-28	2.41e-29	-1.22873
CERS4	9.31e-26	7.61e-27	-1.42229
CES1	1.28e-39	3.29e-41	-1.43962
CES5A	3.78e-28	2.58e-29	-1.75101
CETN1	1.77e-20	2.11e-21	-1.14505
CFAP206	4.91e-23	4.89e-24	-1.32923
CFAP251	1.01e-36	3.41e-38	-1.30212
CFAP299	1.44e-49	1.24e-51	-1.86977
CFAP43	8.64e-33	4.07e-34	-1.01505
CFAP45	3.48e-35	1.34e-36	-1.64274
CFAP46	9.82e-33	4.65e-34	-1.64102
CFAP58	2.81e-34	1.17e-35	-1.8121
CFAP61	6.8e-53	3.84e-55	-1.81522
CFAP65	1.66e-29	1.02e-30	-1.20188
CFAP74	6.85e-24	6.42e-25	-1.08355
CFAP77	1.03e-25	8.41e-27	-1.39616
CFAP92	1.44e-23	1.38e-24	-1.10328
CFAP97D1	7.95e-20	9.96e-21	-1.02463
CFB	4.15e-27	3.07e-28	-1.15219
CFHR4	1.66e-19	2.13e-20	-1.0205
CFHR5	3.89e-35	1.51e-36	-1.52347
CGB7	4.67e-20	5.75e-21	-1.0028
CGNL1	5.76e-50	4.76e-52	-1.34129
CHAD	1.24e-28	8.19e-30	-1.18755
CHADL	3.09e-18	4.34e-19	-1.01716
CHCHD6	1.74e-20	2.08e-21	-1.40184
CHD5	3.55e-61	6.42e-64	-1.76933
CHD7	4.13e-25	3.54e-26	-1.0245
CHD8	7.51e-34	3.24e-35	-1.08292
CHGA	5.34e-33	2.47e-34	-1.57468
CHGB	5.62e-19	7.49e-20	-1.04134
CHI3L1	1.09e-28	7.16e-30	-1.18142
CHI3L2	8.11e-27	6.13e-28	-1.41425
CHIA	3.21e-40	7.76e-42	-1.64771
CHIT1	1.3e-43	2.23e-45	-1.38491
CHL1	3.12e-21	3.54e-22	-1.22894
CHMP4B	3.74e-47	4.3e-49	-1.83327
CHMP4C	1.53e-18	2.1e-19	-1.11734
CHN1	9.29e-29	6.06e-30	-1.18684
CHODL	1.39e-37	4.3e-39	-1.37344
CHODL-AS1	3.88e-19	5.11e-20	-1.00797
CHP2	6.69e-12	1.48e-12	-1.12653
CHPF	8.57e-25	7.51e-26	-1.1582
CHRFAM7A	1.19e-42	2.25e-44	-1.58298
CHRM2	6.61e-60	1.43e-62	-2.32651
CHRM3	2.13e-42	4.14e-44	-1.65616
CHRM5	1.3e-50	9.89e-53	-2.0109
CHRNA1	7.35e-41	1.67e-42	-2.06334
CHRNA4	5.27e-41	1.18e-42	-1.88132
CHRNA6	2.2e-52	1.33e-54	-2.21874
CHRNA9	1.07e-52	6.2e-55	-1.83648
CHRNB1	1.05e-17	1.53e-18	-1.38879
CHRNB2	2.38e-39	6.28e-41	-1.87035
CHRNB3	4.34e-24	4.01e-25	-1.27491
CHST1	2.39e-22	2.5e-23	-1.34732
CHST10	6.18e-60	1.33e-62	-2.84221
CHST11	5.69e-49	5.25e-51	-2.11808
CHST13	4.4e-51	3.15e-53	-1.74516
CHST15	1.54e-26	1.19e-27	-1.16953
CHST2	1.32e-30	7.41e-32	-1.51515
CHST4	4.36e-19	5.75e-20	-1.68009
CHST6	3.8e-29	2.4e-30	-1.36701
CHST8	1.11e-36	3.75e-38	-1.93975
CHSY3	3.09e-18	4.34e-19	-1.11579
CIBAR1P2	3.65e-27	2.69e-28	-1.25261
CIBAR2	1.28e-30	7.21e-32	-2.43338
CIDEC	9.03e-51	6.7e-53	-2.1552
CIITA	9.43e-43	1.77e-44	-1.99786
CILK1	3.67e-24	3.37e-25	-1.39146
CIRBP	7.73e-12	1.72e-12	-1.14987
CIT	5.99e-36	2.15e-37	-1.00511
CKMT2	3.98e-17	6.03e-18	-1.12657
CLC	9.81e-34	4.27e-35	-1.67783
CLCF1	1.58e-25	1.31e-26	-1.26682
CLCN1	2.71e-23	2.65e-24	-1.03313
CLCN7	3.61e-16	5.87e-17	-1.04743
CLDN1	2.49e-58	6.75e-61	-2.41429
CLDN10	7.25e-28	5.07e-29	-1.1987
CLDN12	6.55e-41	1.47e-42	-1.73579
CLDN17	9.37e-64	1.13e-66	-1.95927
CLDN18	6.97e-37	2.31e-38	-1.54415
CLDN4	3.2e-24	2.92e-25	-1.24966
CLEC12A	5.18e-16	8.5e-17	-1.04665
CLEC16A	1.35e-21	1.49e-22	-1.30657
CLEC17A	3.62e-34	1.52e-35	-1.53562
CLEC18B	6.39e-22	6.9e-23	-1.10057
CLEC1B	2.04e-34	8.37e-36	-1.27522
CLEC2A	5.86e-34	2.5e-35	-1.58445
CLEC3A	2.17e-32	1.06e-33	-1.17331
CLEC4E	4.72e-40	1.16e-41	-1.81671
CLEC4M	6.65e-36	2.4e-37	-1.37575
CLEC5A	6.01e-31	3.29e-32	-1.42484
CLEC7A	4.29e-24	3.96e-25	-1.30226
CLIC1	2.46e-38	7.15e-40	-1.91062
CLIC5	4.1e-27	3.03e-28	-1.46464
CLMN	1.34e-50	1.02e-52	-1.18208
CLMP	1.84e-29	1.14e-30	-1.1342
CLRN1	1.15e-52	6.75e-55	-1.86731
CLRN1-AS1	2.89e-36	1.01e-37	-1.31603
CLRN2	4.38e-27	3.24e-28	-1.02967
CLSTN2	3.97e-34	1.67e-35	-1.94172
CLUHP3	1.15e-41	2.4e-43	-1.33842
CLVS2	7.93e-22	8.63e-23	-1.28212
CLYBL	2.46e-29	1.54e-30	-1.67456
CMA1	4.91e-39	1.33e-40	-1.69747
CMAHP	4.09e-32	2.04e-33	-1.32271
CMC2	3.51e-33	1.6e-34	-1.43001
CMIP	2.9e-34	1.21e-35	-1.35402
CMKLR1	2.27e-40	5.39e-42	-1.58071
CMTM7	1.21e-18	1.65e-19	-1.09492
CNBD1	1.13e-40	2.59e-42	-1.93386
CNDP1	3.09e-22	3.26e-23	-1.04728
CNDP2	5.26e-45	7.81e-47	-1.65482
CNGA3	1.73e-53	8.99e-56	-1.58634
CNGB1	4.03e-26	3.21e-27	-1.16448
CNGB3	3.31e-58	9.12e-61	-2.26037
CNIH2	2.46e-46	3.12e-48	-1.007
CNIH3	9.46e-39	2.64e-40	-1.61014
CNN1	7.32e-36	2.65e-37	-1.17411
CNNM2	8.79e-28	6.18e-29	-1.06575
CNOT6	7.41e-23	7.49e-24	-1.32897
CNR1	1.1e-56	3.7e-59	-2.14633
CNR2	5.8e-32	2.93e-33	-1.32384
CNRIP1	1.54e-41	3.27e-43	-1.4699
CNST	1.03e-27	7.28e-29	-1.31098
CNTN2	2.88e-19	3.76e-20	-1.68267
CNTN3	2.26e-43	3.99e-45	-1.68213
CNTN4	8.98e-38	2.74e-39	-2.48735
CNTN5	9.94e-29	6.49e-30	-1.42723
CNTN6	2.07e-31	1.1e-32	-1.52247
CNTNAP2	5.53e-24	5.14e-25	-1.54074
CNTNAP4	1.22e-48	1.17e-50	-1.88151
CNTNAP5	4.35e-40	1.07e-41	-1.95832
COA1	1.61e-42	3.09e-44	-1.05594
COBL	1.67e-16	2.65e-17	-1.27671
COG8	2.81e-23	2.75e-24	-1.33287
COL11A1	2.11e-47	2.35e-49	-1.41786
COL11A2	2.06e-40	4.88e-42	-1.99246
COL12A1	3.06e-42	6.06e-44	-1.93861
COL14A1	4.22e-38	1.25e-39	-1.78712
COL15A1	1.03e-29	6.23e-31	-1.37745
COL16A1	6.68e-73	1.84e-76	-2.76863
COL17A1	2.94e-13	5.88e-14	-1.03729
COL18A1	2.52e-37	8.04e-39	-1.52763
COL18A1-AS1	4.52e-22	4.83e-23	-1.17238
COL19A1	5.21e-14	9.86e-15	-1.10465
COL1A1	1.34e-30	7.54e-32	-1.30434
COL1A2	1.33e-35	4.93e-37	-1.21537
COL20A1	1.71e-40	4e-42	-1.76818
COL22A1	7.24e-39	2e-40	-1.43289
COL23A1	1.25e-45	1.72e-47	-1.55729
COL24A1	1.59e-20	1.9e-21	-1.14812
COL25A1	2.28e-41	4.93e-43	-1.82328
COL26A1	1.78e-28	1.19e-29	-1.5326
COL3A1	1.12e-27	7.97e-29	-1.46169
COL4A1	3.81e-47	4.38e-49	-2.10313
COL4A2	3.17e-55	1.31e-57	-3.0571
COL5A1	8.02e-22	8.73e-23	-1.70538
COL5A2	8.11e-26	6.6e-27	-1.35512
COL5A3	1.32e-19	1.68e-20	-1.29768
COL6A1	2.77e-28	1.87e-29	-1.78602
COL6A2	1.37e-17	2.02e-18	-1.42693
COL6A3	2.65e-38	7.72e-40	-1.71236
COL6A4P2	5.74e-20	7.11e-21	-1.05223
COL6A5	9.04e-43	1.69e-44	-1.79568
COL6A6	6.67e-65	6.71e-68	-2.10958
COL7A1	3.44e-25	2.93e-26	-1.0082
COL8A1	3.65e-48	3.72e-50	-1.754
COL9A1	8.95e-56	3.41e-58	-2.08169
COL9A2	2.06e-44	3.27e-46	-1.23206
COLEC11	4.77e-19	6.33e-20	-1.45819
COLGALT2	6.58e-23	6.63e-24	-1.40662
COLQ	9.27e-41	2.12e-42	-1.64932
COMMD5	3.21e-33	1.46e-34	-1.64964
COMP	1.7e-38	4.86e-40	-1.27321
COPE	2.14e-29	1.33e-30	-1.03299
COPS5	1.59e-52	9.43e-55	-2.42499
COPS7A	7.14e-34	3.07e-35	-1.33682
COPS9	3.1e-31	1.66e-32	-2.03578
CORIN	2.87e-29	1.8e-30	-1.078
CORO2A	4.16e-25	3.56e-26	-1.0517
CORO2B	2.43e-19	3.15e-20	-1.32178
COX19	9.61e-23	9.79e-24	-1.16447
COX4I2	4.14e-48	4.24e-50	-1.33241
COX6A2	2.42e-26	1.9e-27	-1.43503
COX6B2	2.44e-12	5.22e-13	-1.0433
COX8C	2.5e-19	3.24e-20	-1.11334
CPA2	4.73e-31	2.57e-32	-1.53585
CPA3	4.9e-31	2.67e-32	-1.45778
CPA4	1.02e-44	1.57e-46	-1.70751
CPA6	1.51e-19	1.93e-20	-1.06994
CPAMD8	5.56e-39	1.52e-40	-1.63514
CPB2	1.28e-43	2.2e-45	-1.81089
CPEB1	1.6e-34	6.53e-36	-1.47969
CPEB4	1.26e-24	1.12e-25	-1.22807
CPED1	2.7e-27	1.97e-28	-1.44482
CPLX2	3.81e-45	5.56e-47	-1.20064
CPLX4	1.18e-45	1.63e-47	-1.59709
CPNE4	2.2e-39	5.77e-41	-1.70971
CPNE5	2.58e-27	1.88e-28	-1.14502
CPNE6	6.54e-27	4.9e-28	-1.01154
CPNE7	9.52e-13	1.98e-13	-1.22425
CPO	1.9e-28	1.27e-29	-1.48869
CPQ	2.61e-40	6.27e-42	-1.91585
CPS1	4.14e-36	1.47e-37	-1.36065
CPT1A	3.48e-30	2.02e-31	-2.07631
CPT1C	6.06e-20	7.52e-21	-1.03412
CPVL	1.66e-36	5.69e-38	-1.08232
CPXM2	9.02e-31	5.01e-32	-1.68198
CPZ	2.54e-15	4.39e-16	-1.24212
CR1L	3.37e-16	5.46e-17	-1.02957
CR2	2.21e-35	8.39e-37	-1.63986
CRACR2B	4.8e-05	1.89e-05	-1.0427
CRB1	2.44e-42	4.79e-44	-1.79147
CREB3L2	1.09e-46	1.32e-48	-2.35982
CREB3L3	2.96e-28	2e-29	-1.15251
CREB5	2.14e-31	1.13e-32	-1.74467
CREG2	8.62e-23	8.75e-24	-1.03908
CRH	1.65e-26	1.28e-27	-1.32974
CRHBP	1.18e-36	4e-38	-1.33952
CRHR1	7.88e-31	4.35e-32	-1.3204
CRHR2	1.4e-51	9.36e-54	-1.5243
CRISP1	4.33e-53	2.38e-55	-2.02066
CRISP2	4.54e-35	1.77e-36	-1.50321
CRISP3	6.02e-36	2.16e-37	-1.25248
CRISPLD2	3.64e-40	8.86e-42	-2.60972
CRMP1	7.77e-31	4.29e-32	-1.57062
CRNKL1	6.8e-53	3.84e-55	-1.81522
CRNN	3.75e-19	4.94e-20	-1.15998
CRP	6.71e-21	7.78e-22	-1.26155
CRTAC1	3.25e-44	5.27e-46	-1.51847
CRTAM	5.58e-65	5.55e-68	-2.6403
CRTC1	5.06e-46	6.67e-48	-2.5242
CRY2	5.28e-23	5.28e-24	-1.00149
CRYBG3	3.48e-44	5.65e-46	-1.13917
CRYGA	2.64e-20	3.2e-21	-1.15723
CRYGN	5.68e-39	1.56e-40	-1.92161
CSF2	1.22e-46	1.5e-48	-1.60892
CSF2RB	1.78e-30	1.01e-31	-1.45418
CSGALNACT1	3.44e-26	2.73e-27	-1.34037
CSMD1	7.93e-57	2.62e-59	-2.29718
CSMD2	6.14e-39	1.69e-40	-1.52789
CSMD3	1.98e-30	1.13e-31	-1.44923
CSNK1A1L	4.45e-46	5.83e-48	-1.78648
CSNK1G1	1.53e-18	2.1e-19	-1.00608
CSNK1G2	1.43e-25	1.19e-26	-1.30197
CSNK1G3	2.35e-20	2.83e-21	-1.02157
CSPP1	1.59e-52	9.43e-55	-2.42499
CST1	1.07e-18	1.45e-19	-1.08362
CST2	4.1e-42	8.22e-44	-1.93813
CST3	1.52e-19	1.94e-20	-1.0511
CST5	2.72e-53	1.45e-55	-2.08811
CST7	1.65e-78	2.72e-82	-3.16246
CST9	4.06e-23	4.02e-24	-1.01461
CST9L	3.13e-30	1.81e-31	-1.41156
CSTA	8.77e-33	4.13e-34	-1.61314
CSTF3	1.41e-35	5.24e-37	-1.58265
CTHRC1	2.37e-19	3.07e-20	-1.13958
CTLA4	5.28e-34	2.24e-35	-1.55904
CTNNA2	5.27e-38	1.58e-39	-1.86243
CTNNA3	1.8e-48	1.78e-50	-1.41511
CTNNBIP1	3.84e-31	2.07e-32	-1.36073
CTNND1	3.79e-21	4.32e-22	-1.738
CTNND2	5.33e-40	1.32e-41	-2.3691
CTSG	1.26e-31	6.54e-33	-1.00664
CTSL3P	1.81e-22	1.88e-23	-1.17578
CTSS	2.13e-16	3.4e-17	-1.07765
CTSW	1.04e-27	7.37e-29	-1.14021
CTXN3	5.04e-24	4.67e-25	-1.19649
CUBN	7e-37	2.32e-38	-1.85798
CUL5	6.23e-26	5.03e-27	-1.05876
CUX1	1.39e-27	9.89e-29	-1.4053
CUX2	6.15e-26	4.96e-27	-1.7761
CWC22	9.11e-32	4.68e-33	-1.29785
CX3CR1	3.09e-40	7.46e-42	-1.70984
CXADRP2	6.31e-31	3.46e-32	-1.00479
CXCR1	1.05e-35	3.85e-37	-1.66759
CXCR2	7.84e-38	2.38e-39	-1.92279
CYB561D2	3.25e-36	1.14e-37	-1.06014
CYBRD1	4.23e-36	1.5e-37	-1.4013
CYFIP2	1.73e-31	9.11e-33	-1.13455
CYP11A1	1.4e-19	1.78e-20	-1.12501
CYP11B1	6.82e-40	1.71e-41	-1.58269
CYP11B2	2.12e-23	2.06e-24	-1.35077
CYP1A2	1.04e-35	3.83e-37	-1.31014
CYP1B1-AS1	1.33e-20	1.58e-21	-1.01398
CYP26B1	1.89e-22	1.96e-23	-1.45669
CYP27A1	1.53e-55	6.02e-58	-2.74494
CYP2A13	5.2e-42	1.05e-43	-1.46976
CYP2B6	5.03e-53	2.79e-55	-3.08549
CYP2C18	1.16e-25	9.54e-27	-1.1349
CYP2E1	2.02e-37	6.37e-39	-1.70815
CYP2F1	2.31e-37	7.32e-39	-1.53535
CYP2S1	1.6e-27	1.14e-28	-1.37648
CYP3A43	1.06e-25	8.69e-27	-1.22427
CYP4F29P	8.11e-30	4.86e-31	-1.05008
CYP7B1	3.7e-64	4.26e-67	-2.45184
CYRIA	2.87e-54	1.35e-56	-2.55556
CYS1	2.14e-26	1.67e-27	-1.11819
CYSLTR2	3.6e-24	3.3e-25	-1.4202
CYTH4	4.41e-23	4.38e-24	-1.40345
CYTL1	7.89e-18	1.14e-18	-1.04942
DAAM2	1.25e-40	2.89e-42	-2.08759
DAB1	1.08e-43	1.85e-45	-1.79624
DACH1	2.19e-14	4.03e-15	-1.11456
DACT3	1.6e-34	6.49e-36	-1.052
DANCR	1.3e-25	1.07e-26	-1.09642
DAND5	6.53e-24	6.11e-25	-1.04175
DAOA	5.62e-37	1.84e-38	-2.19585
DAP3	1e-43	1.7e-45	-1.40868
DAPP1	1.33e-12	2.8e-13	-1.14856
DARS1	9.78e-19	1.32e-19	-1.56466
DAW1	1.06e-25	8.72e-27	-1.74805
DAZAP1	9.88e-17	1.54e-17	-1.52638
DBH	9.89e-24	9.38e-25	-1.83351
DCAF4L2	7.17e-56	2.68e-58	-2.14517
DCAKD	1.33e-07	4.14e-08	-1.10771
DCBLD1	7.13e-34	3.07e-35	-1.6295
DCBLD2	7.64e-24	7.19e-25	-1.04107
DCC	6.23e-32	3.16e-33	-1.14829
DCD	1.9e-59	4.4e-62	-1.78458
DCDC2	2.33e-21	2.62e-22	-1.19623
DCHS2	9.12e-46	1.24e-47	-1.62756
DCLK1	7.56e-51	5.55e-53	-1.99575
DCLK2	1.56e-32	7.49e-34	-1.534
DCLK3	2.8e-20	3.4e-21	-1.17145
DCLRE1C	3.14e-24	2.87e-25	-1.79314
DCPS	2.72e-27	1.98e-28	-1.88275
DCSTAMP	6.06e-56	2.24e-58	-1.63008
DCT	2.4e-38	6.95e-40	-1.21457
DCTN2	3.07e-36	1.08e-37	-2.10354
DCTPP1	7.43e-18	1.07e-18	-1.26711
DDAH2	2.46e-38	7.15e-40	-1.91062
DDB1	1.73e-43	3.01e-45	-3.55507
DDI1	3.09e-63	4.03e-66	-2.3622
DDIT4L	2.96e-19	3.86e-20	-1.04703
DDO	6.04e-25	5.24e-26	-1.20485
DDX17	2.55e-19	3.31e-20	-1.56897
DDX25	2.89e-18	4.05e-19	-1.05694
DDX4	2.69e-32	1.32e-33	-1.1379
DDX49	2.14e-29	1.33e-30	-1.03299
DDX52	4.44e-21	5.09e-22	-1.12376
DEFA4	1.12e-37	3.46e-39	-1.52188
DEFA5	1.27e-19	1.62e-20	-1.24631
DEFA6	2.03e-46	2.55e-48	-1.30145
DEFB115	1.25e-31	6.49e-33	-1.52069
DEFB116	8.62e-30	5.18e-31	-1.4676
DEFB118	3.27e-59	7.77e-62	-2.40328
DEFB119	1.3e-45	1.8e-47	-2.01599
DEFB121	1.21e-45	1.67e-47	-2.14524
DEFB122	3.37e-51	2.37e-53	-2.14391
DEFB123	2.35e-33	1.06e-34	-1.3349
DEFB124	4.77e-52	3e-54	-2.11024
DEFB125	2.42e-38	7.03e-40	-1.5403
DEFB126	1.04e-42	1.96e-44	-1.38092
DEFB129	1.66e-38	4.73e-40	-1.61244
DEFB132	1.94e-30	1.11e-31	-1.15888
DEFB133	2.77e-20	3.36e-21	-1.19031
DEFB134	3.5e-44	5.68e-46	-1.80942
DEFB135	3.06e-67	1.97e-70	-2.74686
DENND1C	7.85e-21	9.15e-22	-1.51012
DENND2A	5.12e-36	1.83e-37	-2.65977
DENND2B	7.16e-20	8.93e-21	-1.13442
DENND3	5.17e-19	6.86e-20	-1.42472
DENND5B	1.48e-18	2.04e-19	-1.02615
DEPDC7	3.25e-22	3.44e-23	-1.06819
DERL1	2.27e-22	2.38e-23	-1.26207
DEUP1	2.21e-42	4.32e-44	-2.06406
DGCR5	5.33e-32	2.69e-33	-1.22853
DGKB	4.61e-38	1.37e-39	-1.56985
DGKG	4.92e-39	1.34e-40	-1.76945
DGKI	2.17e-51	1.48e-53	-1.84341
DHCR24	5.33e-46	7.04e-48	-1.54324
DHODH	3.07e-36	1.08e-37	-1.42583
DHRS7B	7.93e-27	5.98e-28	-1.17024
DHRS7C	4.14e-13	8.38e-14	-1.29173
DHRS9	3.59e-67	2.37e-70	-1.68243
DHX36	1.04e-14	1.88e-15	-1.04983
DHX57	6.7e-23	6.75e-24	-1.12987
DIO2	3.37e-23	3.33e-24	-1.17459
DIP2B	1.04e-46	1.27e-48	-1.98805
DIP2C	8.94e-28	6.29e-29	-1.92767
DIRAS1	1.03e-20	1.21e-21	-1.07735
DIRAS2	6.46e-17	9.95e-18	-1.01074
DIRC3	2.3e-52	1.4e-54	-2.17364
DISC1	5.47e-30	3.24e-31	-1.1053
DISP3	6.52e-48	6.83e-50	-1.86182
DKFZp434L192	1.96e-66	1.5e-69	-1.82744
DLC1	1.97e-33	8.8e-35	-1.51613
DLD	6.51e-21	7.54e-22	-1.15981
DLEU7	9.89e-27	7.53e-28	-1.30226
DLG1	1.45e-23	1.39e-24	-1.08936
DLG2	3.48e-55	1.45e-57	-2.01633
DLG5	3.95e-22	4.2e-23	-1.05287
DLGAP1	1.55e-51	1.04e-53	-1.33668
DLGAP2	7.46e-36	2.7e-37	-1.84034
DLGAP4	7.29e-23	7.36e-24	-1.04083
DLK1	2.92e-44	4.7e-46	-1.49995
DLL3	8.37e-33	3.94e-34	-1.24682
DLX3	1.55e-19	1.98e-20	-1.17519
DMBT1	4.7e-25	4.05e-26	-1.15767
DMBX1	1.03e-33	4.5e-35	-1.33467
DMC1	1.19e-09	3.11e-10	-1.30931
DMGDH	2.36e-26	1.85e-27	-1.32397
DMKN	9.89e-41	2.27e-42	-1.4048
DMRT1	4.65e-25	4e-26	-1.00959
DMRT3	3.36e-48	3.42e-50	-1.87088
DMRTB1	9.73e-31	5.42e-32	-1.53921
DMRTC2	3.1e-21	3.52e-22	-1.04287
DNAAF1	2.48e-27	1.81e-28	-1.42407
DNAH10	4.05e-46	5.27e-48	-1.51522
DNAH11	2.81e-52	1.72e-54	-2.12719
DNAH17	9.5e-28	6.7e-29	-1.77081
DNAH2	2.63e-27	1.91e-28	-1.08544
DNAH3	7.87e-35	3.12e-36	-1.58494
DNAH5	2.96e-37	9.48e-39	-1.70592
DNAH8	1.15e-45	1.58e-47	-1.98109
DNAH9	1.26e-36	4.27e-38	-1.35425
DNAI1	2.96e-27	2.17e-28	-1.27726
DNAI2	2.4e-26	1.88e-27	-1.45916
DNAJB2	4.09e-23	4.05e-24	-1.17147
DNAJB6	4.06e-18	5.74e-19	-1.68058
DNAJB8	3.94e-30	2.3e-31	-1.18256
DNAJC15	1.28e-09	3.37e-10	-1.05969
DNAJC5B	1.61e-40	3.76e-42	-1.54952
DNAJC6	9.06e-17	1.41e-17	-1.2664
DNAJC7	8.54e-48	9.09e-50	-1.45821
DNASE1L3	3.58e-26	2.84e-27	-1.04668
DNER	6.15e-49	5.7e-51	-1.71531
DNM1	3.3e-36	1.16e-37	-1.39351
DNMT1	2.82e-20	3.42e-21	-1.0373
DNMT3A	3.11e-17	4.68e-18	-1.01932
DNMT3L	7.23e-20	9.03e-21	-1.07741
DNTT	1.15e-42	2.18e-44	-1.41466
DOCK1	1.85e-20	2.21e-21	-1.50376
DOCK10	6.61e-24	6.19e-25	-1.20369
DOCK2	8.45e-65	8.62e-68	-2.39722
DOCK3	2.08e-21	2.33e-22	-1.02921
DOCK4	1.3e-32	6.23e-34	-1.5596
DOCK5	1.26e-37	3.91e-39	-1.39867
DOK2	7.11e-20	8.87e-21	-1.12132
DOK6	6.92e-26	5.61e-27	-1.50609
DOK7	1.78e-18	2.46e-19	-1.49564
DOT1L	7.59e-28	5.31e-29	-1.08034
DPEP1	4.33e-17	6.59e-18	-1.22932
DPF3	2.88e-42	5.7e-44	-1.34775
DPP10	1.26e-64	1.32e-67	-1.84736
DPP4	1.19e-17	1.74e-18	-1.00615
DPP6	3.91e-51	2.78e-53	-2.43004
DPPA2	2e-57	6.08e-60	-2.93481
DPPA3	4.27e-36	1.51e-37	-1.70708
DPPA5	2.8e-42	5.51e-44	-1.51062
DPRX	4.67e-44	7.67e-46	-1.76296
DPYD	4.55e-17	6.93e-18	-1.00342
DPYS	1.77e-42	3.43e-44	-1.72463
DPYSL4	1.4e-44	2.18e-46	-1.29757
DRAM1	2.05e-22	2.14e-23	-1.3099
DRC1	3.8e-25	3.24e-26	-1.26861
DRC7	1.39e-28	9.2e-30	-1.04734
DRG2	1.33e-19	1.69e-20	-1.22402
DRGX	3.33e-41	7.31e-43	-1.44076
DRICH1	8.45e-31	4.68e-32	-1.0386
DROSHA	1.97e-19	2.54e-20	-1.08044
DSCAM	4.34e-63	5.89e-66	-2.1921
DSCAML1	5.99e-19	8e-20	-1.72801
DSCR4	1.18e-35	4.35e-37	-1.45412
DSE	8.29e-22	9.03e-23	-1.22961
DSP	5e-16	8.2e-17	-1.1231
DST	4.87e-23	4.85e-24	-1.27439
DSTYK	1.09e-24	9.64e-26	-1.03503
DTNA	2.59e-18	3.62e-19	-1.18077
DTNB	2.21e-37	7e-39	-1.6556
DTX1	5.08e-25	4.38e-26	-1.32885
DTX3L	3.21e-27	2.35e-28	-1.32336
DUSP11	3.83e-18	5.42e-19	-1.01865
DUSP13	8.98e-17	1.4e-17	-1.08902
DUSP14	1.15e-14	2.07e-15	-1.35185
DUSP15	1.81e-22	1.89e-23	-1.25521
DUSP29	1.05e-34	4.21e-36	-1.1366
DUSP6	1.87e-58	4.95e-61	-2.83424
DUXA	3.08e-37	9.9e-39	-1.59454
DXO	3.14e-25	2.66e-26	-1.09285
DYNC1I1	3.88e-31	2.09e-32	-1.48535
DYNC2H1	1.84e-22	1.91e-23	-1.16422
DYNLL1	1.79e-16	2.85e-17	-1.00273
DYSF	2.51e-50	1.99e-52	-1.56239
DZIP1L	1.52e-22	1.57e-23	-1.4421
E2F6	1.34e-29	8.18e-31	-1.33922
EAPP	3.05e-42	6.05e-44	-1.85483
EARS2	1.63e-30	9.22e-32	-1.06931
EBF1	4.29e-40	1.05e-41	-1.7323
EBF3	9.74e-53	5.62e-55	-2.03514
EBF4	5.65e-30	3.34e-31	-1.2954
EBI3	3.35e-27	2.46e-28	-1.23433
EBPL	1.88e-36	6.48e-38	-2.07354
ECE1	6.05e-22	6.53e-23	-1.11824
ECE2	1.37e-38	3.9e-40	-1.0794
ECHDC3	4.87e-35	1.9e-36	-1.18021
ECSIT	3.39e-22	3.59e-23	-1.04836
EDARADD	2.18e-28	1.46e-29	-1.2693
EDDM3B	3.44e-40	8.35e-42	-1.52528
EDIL3	1.11e-28	7.27e-30	-1.33998
EDN3	5.52e-21	6.37e-22	-1.30029
EDNRB	1.04e-37	3.19e-39	-1.79958
EEF1A2	4.83e-41	1.08e-42	-3.0074
EEF1DP3	1.17e-27	8.29e-29	-1.67127
EEPD1	2.22e-15	3.81e-16	-1.10983
EFCAB2	9.72e-34	4.23e-35	-1.46795
EFCAB3	4e-43	7.24e-45	-1.82903
EFCAB8	2.94e-31	1.57e-32	-1.13164
EFEMP1	4.52e-22	4.83e-23	-1.13303
EFHD1	5.86e-42	1.19e-43	-1.648
EFNA2	5.68e-32	2.87e-33	-1.1757
EFNA5	7.12e-55	3.12e-57	-2.02474
EFR3A	9.61e-31	5.35e-32	-1.75754
EGFEM1P	5.37e-31	2.93e-32	-1.59703
EGFLAM	3.24e-47	3.69e-49	-1.86811
EGOT	6.04e-32	3.06e-33	-1.1958
EGR2	1.17e-36	3.97e-38	-1.6644
EGR4	3.29e-36	1.16e-37	-1.28168
EHBP1	1.96e-21	2.19e-22	-1.23926
EHD2	4.31e-25	3.69e-26	-1.85135
EHD3	1.5e-31	7.83e-33	-1.64593
EHD4	5.89e-47	6.95e-49	-1.87446
EHF	9.4e-44	1.59e-45	-1.43847
EHMT1	3.87e-17	5.86e-18	-1.02564
EID2B	4.26e-30	2.5e-31	-1.14334
EIF2AK1	1.46e-23	1.4e-24	-1.58154
EIF2AK4	2.06e-15	3.53e-16	-1.06866
EIF3IP1	8.59e-60	1.89e-62	-2.39374
EIF4E3	1.74e-29	1.07e-30	-1.43977
EIF5A2	3.69e-25	3.15e-26	-1.28437
EIF6	1e-38	2.81e-40	-1.40253
EIPR1	1.53e-21	1.7e-22	-1.58172
ELANE	2.16e-42	4.21e-44	-1.42472
ELAPOR2	2.01e-14	3.7e-15	-1.06994
ELAVL3	5.53e-12	1.22e-12	-1.2591
ELAVL4	9.1e-37	3.04e-38	-1.1828
ELF5	7.75e-25	6.77e-26	-1.40021
ELFN1	1.44e-40	3.36e-42	-2.87549
ELK3	4.77e-25	4.11e-26	-1.33368
ELL	6.49e-42	1.33e-43	-1.93904
ELL2	2.91e-31	1.56e-32	-1.17255
ELMO1	1.35e-45	1.87e-47	-2.0688
ELN	2.08e-31	1.1e-32	-2.12174
ELOVL2	7.35e-22	7.97e-23	-1.14319
ELOVL4	7.5e-44	1.26e-45	-1.57474
EMC3	2.74e-39	7.27e-41	-2.19198
EMCN	1.94e-23	1.88e-24	-1.24511
EMILIN2	7.18e-21	8.34e-22	-1.01215
EML1	7.67e-19	1.03e-19	-1.1397
EML2	6.77e-19	9.06e-20	-1.31503
EML4	3.68e-16	5.98e-17	-1.17699
EML6	1.6e-55	6.35e-58	-2.31289
ENAM	1.16e-26	8.84e-28	-1.28437
ENC1	8.19e-58	2.36e-60	-2.21704
ENDOD1	1.15e-11	2.59e-12	-1.13434
ENDOG	1.41e-41	2.97e-43	-1.73662
ENO1	4.85e-36	1.73e-37	-1.73789
ENOX1	3.23e-35	1.24e-36	-1.87275
ENPP2	2.43e-39	6.42e-41	-1.44416
ENPP6	1.38e-45	1.91e-47	-1.84477
ENTHD1	2.83e-36	9.89e-38	-1.35762
ENTPD1	2.99e-41	6.53e-43	-1.46677
ENTPD3	1.97e-26	1.54e-27	-1.34971
ENTPD7	3.03e-26	2.39e-27	-1.30155
EOMES	2.1e-23	2.03e-24	-1.07987
EPAS1	3.03e-35	1.16e-36	-1.25732
EPB41L4A	3.46e-70	1.4e-73	-2.95146
EPHA10	1.69e-48	1.66e-50	-1.45478
EPHA2	2.63e-48	2.64e-50	-1.8657
EPHA3	5.25e-45	7.8e-47	-1.61761
EPHA4	5.06e-18	7.22e-19	-1.28717
EPHA8	8.58e-18	1.24e-18	-1.1632
EPHB6	1.33e-59	3.01e-62	-2.59143
EPHX4	4.18e-39	1.13e-40	-2.67174
EPM2A	1.28e-24	1.14e-25	-1.3566
EPPIN	8.16e-48	8.66e-50	-1.37708
EPS8	2.99e-22	3.16e-23	-1.04066
EPSTI1	2.19e-18	3.04e-19	-1.02302
ERBB4	2.26e-35	8.58e-37	-1.32293
ERC2	2.33e-39	6.14e-41	-2.00744
ERC2-IT1	1.79e-32	8.65e-34	-1.50418
ERCC4	4.27e-28	2.93e-29	-1.16609
EREG	1.08e-15	1.81e-16	-1.30585
ERG	1.67e-38	4.76e-40	-1.84367
ERGIC1	1.24e-08	3.53e-09	-1.17733
ERI3	1.18e-21	1.3e-22	-1.21966
ERICH3	2.06e-47	2.3e-49	-1.89985
ERICH6B	4.97e-42	1e-43	-1.66084
ERP27	1.5e-31	7.87e-33	-1.28386
ERP29	4.78e-29	3.05e-30	-1.26812
ESM1	5.02e-38	1.5e-39	-2.29568
ESPNL	8.88e-39	2.48e-40	-1.31318
ESR1	2.05e-33	9.16e-35	-1.59854
ESRG	7.96e-19	1.07e-19	-1.08187
ESRRB	6.99e-25	6.08e-26	-1.75292
ESRRG	2.55e-29	1.59e-30	-1.37844
ETNK1	9.93e-18	1.44e-18	-1.34005
ETS1	1.4e-28	9.25e-30	-1.36133
ETV3L	8.84e-38	2.7e-39	-1.52101
EVC	7.7e-48	8.15e-50	-1.7293
EVC2	3.44e-50	2.77e-52	-2.00049
EVI5L	2.69e-18	3.76e-19	-1.14157
EVL	3.39e-31	1.82e-32	-1.18414
EXD3	1.4e-44	2.18e-46	-1.92094
EXO1	7.28e-27	5.48e-28	-1.69039
EXOC1	4.96e-29	3.17e-30	-1.68338
EXOC8	4.87e-16	7.98e-17	-1.11434
EXTL3	1.65e-30	9.38e-32	-1.2965
EYA4	2.1e-40	4.98e-42	-1.87868
EYS	8.71e-29	5.67e-30	-1.4121
EZR	3.23e-27	2.37e-28	-1.13202
F10	1.14e-55	4.41e-58	-1.54472
F11	1.94e-20	2.33e-21	-1.04469
F11R	2.52e-39	6.67e-41	-1.64789
F2	1.95e-28	1.3e-29	-1.03842
F2RL1	3.54e-19	4.65e-20	-1.14139
F3	2.12e-34	8.7e-36	-1.38146
F7	5.24e-36	1.87e-37	-1.3779
FAAP100	2.72e-50	2.17e-52	-1.1974
FAAP20	8.75e-17	1.36e-17	-1.01765
FABP3	3.57e-12	7.73e-13	-1.4934
FABP5	1.85e-42	3.58e-44	-1.08179
FABP9	1.09e-20	1.28e-21	-1.12752
FADS2	6.27e-29	4.03e-30	-1.30778
FAM107B	2.73e-39	7.24e-41	-2.17633
FAM110A	7.22e-18	1.04e-18	-1.10378
FAM110B	1.01e-32	4.81e-34	-1.47719
FAM110C	9.67e-21	1.13e-21	-1.44106
FAM118A	1.72e-33	7.66e-35	-1.54523
FAM124A	3.63e-36	1.28e-37	-1.61289
FAM126A	1.29e-42	2.47e-44	-1.84893
FAM135A	4.44e-19	5.86e-20	-2.12936
FAM135B	3.47e-65	3.35e-68	-2.33221
FAM13C	5.9e-49	5.46e-51	-1.93282
FAM153B	7.82e-53	4.46e-55	-1.47686
FAM155A	2.63e-44	4.22e-46	-1.85078
FAM160B1	4.02e-38	1.19e-39	-1.66203
FAM163A	4.63e-54	2.24e-56	-1.40336
FAM169B	7.37e-35	2.91e-36	-1.55377
FAM170A	1.78e-36	6.13e-38	-1.45531
FAM170B	1.17e-41	2.45e-43	-1.22257
FAM174C	7.73e-12	1.72e-12	-1.14987
FAM178B	3.41e-42	6.8e-44	-1.83252
FAM180A	1.83e-37	5.76e-39	-1.38634
FAM181A	2.34e-23	2.28e-24	-1.01797
FAM181A-AS1	8.14e-26	6.63e-27	-1.03193
FAM183A	5.32e-19	7.07e-20	-1.02064
FAM183BP	7.61e-50	6.41e-52	-1.74259
FAM184A	2.37e-16	3.79e-17	-1.01748
FAM186A	3.63e-20	4.44e-21	-1.20361
FAM189A1	3.35e-38	9.86e-40	-2.15201
FAM207A	4.39e-18	6.23e-19	-1.08338
FAM209A	6.55e-29	4.22e-30	-1.06467
FAM209B	1.57e-51	1.06e-53	-1.82097
FAM20A	2.28e-22	2.39e-23	-1.31538
FAM20B	2.25e-18	3.13e-19	-1.75282
FAM20C	1.27e-30	7.11e-32	-2.15554
FAM210B	1.7e-30	9.66e-32	-1.59673
FAM216A	4.78e-10	1.22e-10	-1.01343
FAM216B	1.09e-52	6.37e-55	-1.78442
FAM218A	1.07e-38	3.01e-40	-1.58214
FAM219A	2.96e-27	2.17e-28	-1.27726
FAM234A	3.66e-13	7.37e-14	-1.02965
FAM241B	3.29e-17	4.97e-18	-1.104
FAM24A	4.65e-42	9.37e-44	-1.73019
FAM30A	3.69e-32	1.84e-33	-1.2139
FAM71B	1.29e-43	2.21e-45	-1.66736
FAM71C	3.11e-41	6.82e-43	-1.40081
FAM71E2	1.09e-31	5.66e-33	-1.15891
FAM71F1	4.58e-35	1.78e-36	-1.27882
FAM76A	1.03e-28	6.75e-30	-1.29532
FAM78A	1.56e-45	2.18e-47	-1.6796
FAM78B	4.86e-61	8.97e-64	-1.5329
FAM81B	3.93e-45	5.75e-47	-1.82342
FAM83A	2.23e-25	1.88e-26	-1.02234
FAM83F	8.8e-54	4.4e-56	-1.69483
FAM83H	3.39e-47	3.87e-49	-1.09765
FAM98B	3.22e-27	2.36e-28	-1.39084
FANCA	1.82e-11	4.15e-12	-1.46278
FANK1	1.72e-35	6.41e-37	-1.71671
FAP	8.4e-23	8.52e-24	-1.39382
FARP1	1.95e-18	2.69e-19	-1.17881
FAT1	1.07e-21	1.17e-22	-1.49725
FAT2	2.16e-24	1.95e-25	-1.30926
FAT3	8.95e-53	5.13e-55	-2.22443
FAXC	1.1e-27	7.78e-29	-1.42258
FBF1	1.61e-27	1.15e-28	-1.20118
FBLN1	3.69e-30	2.15e-31	-1.29331
FBLN2	2.13e-25	1.79e-26	-2.39514
FBN1	6.01e-17	9.23e-18	-1.08424
FBN2	4.84e-39	1.32e-40	-1.57321
FBN3	2.63e-29	1.64e-30	-1.04066
FBRSL1	2.49e-16	3.99e-17	-1.50883
FBXL13	4.55e-37	1.48e-38	-1.2589
FBXL14	4.37e-26	3.49e-27	-1.07733
FBXL16	2.47e-46	3.13e-48	-1.18658
FBXL7	1.76e-59	4.05e-62	-2.33658
FBXO17	4.91e-31	2.67e-32	-1.08924
FBXO31	2.23e-15	3.82e-16	-1.09782
FBXO32	1.25e-27	8.87e-29	-1.2415
FBXO34	6.8e-24	6.37e-25	-1.64626
FBXO44	7.68e-27	5.79e-28	-1.60056
FCAR	6.87e-30	4.09e-31	-1.5435
FCER1A	7.02e-26	5.69e-27	-1.50053
FCGR1A	1.62e-40	3.79e-42	-1.47833
FCGR3A	1.57e-31	8.21e-33	-1.07432
FCGR3B	4.44e-28	3.05e-29	-1.02849
FCHO1	1.5e-39	3.89e-41	-1.28684
FCMR	8.62e-27	6.53e-28	-1.33988
FCN1	3e-50	2.4e-52	-1.55467
FCN2	3.47e-47	3.97e-49	-1.57886
FCN3	1.79e-36	6.15e-38	-1.24307
FCRL1	5.9e-57	1.91e-59	-2.14124
FCRL2	2.67e-26	2.1e-27	-1.20542
FCRL3	1.81e-52	1.08e-54	-1.84378
FCRL4	2.64e-44	4.24e-46	-1.77491
FCRL5	1.8e-33	7.99e-35	-1.74658
FCRLA	2.58e-28	1.74e-29	-1.10044
FCRLB	3.74e-53	2.03e-55	-1.70807
FCSK	7.3e-31	4.02e-32	-1.13663
FER1L5	1.79e-18	2.47e-19	-1.3066
FER1L6	4.42e-50	3.6e-52	-2.1364
FERMT2	4.44e-27	3.29e-28	-1.41417
FEZ1	4.69e-40	1.15e-41	-1.95349
FFAR1	8.26e-34	3.57e-35	-1.97577
FFAR2	2.6e-37	8.27e-39	-1.4648
FFAR3	1.85e-43	3.23e-45	-1.98085
FFAR4	1.58e-20	1.89e-21	-1.60325
FGD3	7.6e-34	3.28e-35	-1.34501
FGD5	4.87e-14	9.19e-15	-1.07985
FGD6	2.49e-61	4.43e-64	-1.73181
FGF1	8.89e-25	7.8e-26	-1.12167
FGF10	2.5e-45	3.58e-47	-1.56053
FGF12	3.92e-32	1.95e-33	-1.51083
FGF14	2.13e-51	1.46e-53	-1.89593
FGF17	3.87e-30	2.26e-31	-1.33571
FGF18	5.1e-24	4.73e-25	-1.54496
FGF2	8.39e-23	8.51e-24	-1.04034
FGF20	1.19e-16	1.87e-17	-1.01704
FGF22	1.12e-19	1.42e-20	-1.43911
FGF23	1.12e-27	7.91e-29	-1.16623
FGF5	5.35e-17	8.18e-18	-1.06973
FGF6	1.18e-45	1.62e-47	-1.87697
FGFR1	1.17e-36	3.96e-38	-1.89165
FGFR2	2.87e-10	7.17e-11	-1.02149
FGG	9.51e-39	2.66e-40	-1.41367
FGGY	3.05e-22	3.22e-23	-1.13568
FHAD1	5.49e-32	2.77e-33	-1.46408
FHL2	1.05e-29	6.33e-31	-1.49889
FHL5	6.58e-37	2.17e-38	-1.63323
FIBCD1	3.64e-15	6.35e-16	-1.1877
FIBIN	1.16e-33	5.07e-35	-1.09666
FIGLA	5.93e-30	3.51e-31	-1.45945
FIGN	1.97e-41	4.22e-43	-1.71094
FILIP1	4.2e-53	2.3e-55	-2.13839
FKBP4	2.05e-23	1.99e-24	-1.46837
FKBP7	3.86e-30	2.25e-31	-1.46685
FKBPL	9.86e-25	8.68e-26	-1.14187
FLG	1.1e-38	3.11e-40	-2.12691
FLG2	8.11e-55	3.58e-57	-2.14328
FLI1	8.47e-49	7.98e-51	-1.97544
FLII	1.13e-24	9.97e-26	-1.26828
FLJ12825	1.26e-21	1.39e-22	-1.02596
FLJ16779	7.52e-60	1.64e-62	-1.6654
FLJ25758	6.97e-27	5.24e-28	-1.27511
FLJ36000	5.42e-30	3.21e-31	-1.15365
FLRT2	3.33e-46	4.28e-48	-1.77906
FLT3	4.89e-30	2.88e-31	-1.01113
FLT4	1.76e-50	1.37e-52	-1.87079
FMN2	2.37e-64	2.6e-67	-2.38683
FMNL1	2.51e-25	2.12e-26	-1.00824
FMNL2	4.05e-22	4.32e-23	-1.38039
FMO2	2.17e-29	1.35e-30	-1.27924
FMO3	1.12e-23	1.07e-24	-1.3129
FN1	2.63e-36	9.18e-38	-1.25359
FNDC1	2.16e-32	1.05e-33	-1.52842
FNDC11	2.51e-26	1.97e-27	-1.10498
FOLR1	1.06e-26	8.07e-28	-1.13691
FOS	1.1e-20	1.29e-21	-1.02479
FOXA2	3.28e-10	8.24e-11	-1.12742
FOXI1	2.5e-40	5.98e-42	-1.03462
FOXK1	7.8e-14	1.49e-14	-1.02864
FOXN2	5.15e-25	4.44e-26	-1.27929
FOXN3	4.35e-21	4.98e-22	-1.00036
FOXN4	4.61e-41	1.02e-42	-1.06201
FOXP1	2.6e-46	3.31e-48	-2.00362
FOXP2	3.72e-19	4.88e-20	-1.09653
FOXQ1	5.18e-13	1.05e-13	-1.29881
FOXR1	1.1e-26	8.43e-28	-1.21003
FPR1	4.62e-44	7.59e-46	-1.65516
FPR2	1.52e-32	7.33e-34	-1.62054
FPR3	4.78e-26	3.83e-27	-1.3136
FRAS1	2.99e-23	2.94e-24	-1.42304
FREM2	5.65e-60	1.21e-62	-2.55365
FREM3	9.3e-28	6.55e-29	-1.36
FRMD3	6.84e-19	9.16e-20	-1.19667
FRMD4A	2.42e-46	3.07e-48	-2.10044
FRMD4B	2.89e-36	1.01e-37	-1.6641
FRMD6	1.08e-29	6.56e-31	-1.64542
FRMPD2B	7.7e-20	9.63e-21	-1.0524
FRMPD2B	7.7e-20	9.63e-21	-1.0524
FRY	1.1e-34	4.42e-36	-1.70105
FSCN1	3.74e-43	6.76e-45	-1.28909
FSCN2	4e-33	1.83e-34	-1.06831
FSCN3	2.05e-34	8.42e-36	-1.04621
FSHB	8.78e-40	2.22e-41	-1.3999
FST	1.3e-33	5.73e-35	-1.48771
FSTL4	2.06e-31	1.09e-32	-1.43951
FSTL5	1.11e-41	2.31e-43	-1.80073
FTCD	1.34e-25	1.11e-26	-1.2836
FTL	3.5e-19	4.59e-20	-1.22185
FTMT	3.12e-21	3.54e-22	-1.55454
FTO	1.96e-26	1.52e-27	-1.22597
FUCA1	3.79e-28	2.59e-29	-1.35113
FUOM	4.89e-17	7.47e-18	-1.18036
FURIN	2.74e-40	6.58e-42	-1.49076
FUT4	4e-42	8.01e-44	-2.16922
FUT6	9.3e-21	1.09e-21	-1.06413
FUT9	8.32e-42	1.72e-43	-1.67416
FXYD1	1.68e-38	4.81e-40	-1.07906
FXYD6	5.37e-43	9.84e-45	-1.69722
FYN	1.72e-26	1.34e-27	-1.53808
G6PC	1.78e-29	1.1e-30	-1.17785
G6PC2	3.37e-33	1.54e-34	-1.28728
GAA	1.65e-18	2.27e-19	-1.6254
GAB4	2.6e-44	4.18e-46	-1.25354
GABRA5	1.21e-45	1.68e-47	-1.67079
GABRA6	5.62e-52	3.57e-54	-1.66128
GABRB1	2.73e-32	1.34e-33	-1.58554
GABRB3	8.32e-56	3.15e-58	-1.97703
GABRD	3.24e-22	3.43e-23	-1.70105
GABRG2	1.91e-29	1.18e-30	-1.1427
GABRG3	6.07e-37	2e-38	-1.60992
GABRR1	4.4e-26	3.51e-27	-1.029
GABRR2	8.29e-57	2.75e-59	-2.9985
GABRR3	5e-37	1.63e-38	-1.27739
GAD2	6.67e-38	2.01e-39	-1.5573
GADL1	1.5e-44	2.34e-46	-1.3782
GAK	1.87e-37	5.9e-39	-2.49015
GAL3ST4	1.25e-34	5.06e-36	-1.50267
GALNS	3.43e-19	4.49e-20	-1.46778
GALNT10	3.47e-26	2.75e-27	-1.49187
GALNT14	5.05e-34	2.14e-35	-1.70487
GALNT15	6.63e-32	3.36e-33	-1.2869
GALNT17	3.54e-54	1.68e-56	-1.88851
GALNT18	3.96e-16	6.44e-17	-1.28041
GALNT2	1.22e-37	3.76e-39	-1.79293
GALNT9	1.26e-27	8.96e-29	-3.0285
GALNTL5	3.9e-47	4.49e-49	-1.92082
GALP	1.19e-17	1.75e-18	-1.16968
GAMT	7.84e-36	2.85e-37	-1.89069
GAP43	3.44e-24	3.15e-25	-1.30603
GAPT	6.22e-37	2.05e-38	-1.77752
GARNL3	2.32e-58	6.27e-61	-1.64957
GAS7	3.6e-33	1.64e-34	-2.22433
GASK1A	4.42e-47	5.14e-49	-2.08819
GATA3	2.98e-25	2.52e-26	-1.16497
GATA4	9.11e-19	1.23e-19	-1.20156
GATA6	4.02e-15	7.04e-16	-1.16572
GATAD2B	6.77e-36	2.44e-37	-1.4544
GATB	1.28e-35	4.72e-37	-1.09754
GATD1	1.11e-27	7.9e-29	-1.26395
GBA	1.52e-13	2.98e-14	-1.30208
GBP4	2.99e-14	5.56e-15	-1.02442
GBP6	1.8e-27	1.29e-28	-1.28896
GC	1.85e-39	4.83e-41	-1.78029
GCK	1.24e-33	5.44e-35	-1.55273
GCM1	3.69e-20	4.52e-21	-1.07386
GCM2	2.21e-36	7.67e-38	-1.61712
GCNT2	8.3e-28	5.83e-29	-1.25676
GCNT3	1.31e-21	1.45e-22	-1.02587
GCNT7	6.5e-30	3.87e-31	-1.52189
GCOM1	7.47e-33	3.5e-34	-1.6163
GCSAML	1.26e-54	5.69e-57	-2.34066
GDA	2.37e-18	3.3e-19	-1.31515
GDAP1L1	8.41e-29	5.46e-30	-1.31412
GDF1	1.99e-23	1.93e-24	-1.06052
GDF10	1.69e-26	1.31e-27	-1.04257
GDF6	7.25e-26	5.88e-27	-1.11471
GDPD4	1.55e-31	8.1e-33	-1.50161
GDPD5	3.85e-28	2.63e-29	-1.13775
GET1	1.1e-20	1.3e-21	-1.52347
GFAP	1.96e-31	1.03e-32	-1.56282
GFI1	1.79e-26	1.39e-27	-1.31556
GFM1	7.29e-22	7.91e-23	-1.11337
GFOD1	2.09e-35	7.91e-37	-1.91439
GFPT1	1.11e-37	3.41e-39	-2.23211
GFPT2	1.35e-26	1.04e-27	-1.17524
GFRA1	2.55e-50	2.02e-52	-2.09314
GFRA2	2.44e-53	1.29e-55	-1.53029
GFRA4	1.08e-37	3.33e-39	-1.6308
GFRAL	1.17e-41	2.44e-43	-1.66066
GGTA1	7.72e-13	1.59e-13	-1.01863
GHR	1.25e-47	1.36e-49	-1.93877
GHRH	7.03e-57	2.31e-59	-1.54111
GIMAP1	1.38e-16	2.18e-17	-1.05855
GIMAP2	1.01e-13	1.96e-14	-1.20363
GIMAP8	6.5e-24	6.08e-25	-1.18664
GIPC2	6.25e-23	6.28e-24	-1.16966
GIPR	3.61e-31	1.95e-32	-1.17769
GIT1	1.35e-16	2.12e-17	-1.34944
GJA1	1.22e-44	1.89e-46	-1.91498
GJA10	1.26e-34	5.08e-36	-1.40657
GJA3	2.66e-22	2.8e-23	-1.01175
GJA5	8.4e-26	6.84e-27	-1.42153
GJB6	1.29e-44	2e-46	-2.03815
GK2	5.09e-18	7.26e-19	-1.55454
GKN1	2.47e-31	1.31e-32	-1.5322
GLB1L	3.73e-27	2.75e-28	-1.16759
GLB1L2	1.76e-15	3e-16	-1.32126
GLB1L3	6.81e-37	2.25e-38	-1.81459
GLDN	4.08e-16	6.65e-17	-1.06443
GLI2	3.82e-38	1.13e-39	-1.63463
GLI3	4.19e-53	2.3e-55	-2.34845
GLIPR1	6.54e-33	3.05e-34	-1.59406
GLIS1	9.86e-19	1.34e-19	-1.08023
GLIS2	8.9e-20	1.12e-20	-1.45588
GLIS3	5.17e-31	2.82e-32	-1.39022
GLOD4	1.74e-35	6.53e-37	-1.39691
GLP2R	7.59e-33	3.56e-34	-1.51766
GLRA1	7.05e-32	3.59e-33	-1.53654
GLRX	4.15e-57	1.32e-59	-2.60969
GLT1D1	2.74e-33	1.24e-34	-1.1041
GLYAT	7.72e-28	5.41e-29	-1.49789
GLYCAM1	1.15e-35	4.23e-37	-1.11188
GMCL2	2.08e-32	1.01e-33	-1.34537
GMFG	1.92e-35	7.24e-37	-1.52092
GML	1.12e-45	1.55e-47	-1.9747
GNA12	9.03e-35	3.6e-36	-1.65896
GNAI1	1.82e-21	2.03e-22	-1.3289
GNAO1	5.13e-27	3.82e-28	-1.82386
GNAS	1.95e-44	3.09e-46	-1.64955
GNAS-AS1	1.06e-38	2.96e-40	-1.77228
GNG12	1.14e-27	8.08e-29	-1.19971
GNG2	9.48e-28	6.68e-29	-1.28508
GNG4	1.42e-35	5.28e-37	-1.49952
GNG7	5.97e-45	8.93e-47	-3.29701
GNPDA1	5.72e-49	5.28e-51	-3.03191
GNPNAT1	1.97e-32	9.59e-34	-1.17956
GNRHR	4.66e-25	4.01e-26	-1.23867
GOLIM4	1.05e-21	1.16e-22	-1.34411
GOLT1A	1.15e-14	2.08e-15	-1.33126
GORASP2	1.59e-36	5.45e-38	-1.25061
GP1BB	3.39e-25	2.88e-26	-1.34825
GP2	1.15e-28	7.53e-30	-1.07266
GP5	3.21e-20	3.91e-21	-1.37714
GP6	1.87e-32	9.07e-34	-2.03385
GPALPP1	4.84e-32	2.43e-33	-1.00375
GPC1	5.67e-14	1.08e-14	-1.25373
GPC5	1.32e-56	4.45e-59	-2.34019
GPC6	1.33e-62	1.92e-65	-2.48541
GPHB5	5.59e-42	1.13e-43	-1.41436
GPIHBP1	6.7e-35	2.64e-36	-1.36764
GPM6A	7.25e-31	3.99e-32	-1.29284
GPN1	8.59e-36	3.13e-37	-1.39545
GPN3	4.78e-10	1.22e-10	-1.01343
GPNMB	1.2e-60	2.35e-63	-2.28608
GPR1	7.07e-17	1.09e-17	-1.16549
GPR137B	4.18e-17	6.35e-18	-1.6505
GPR139	3.38e-36	1.19e-37	-1.59949
GPR141	3.47e-27	2.55e-28	-1.31783
GPR151	7.12e-26	5.77e-27	-1.26773
GPR158	6.85e-47	8.14e-49	-1.57293
GPR17	3.76e-22	4e-23	-1.04432
GPR171	9.38e-43	1.76e-44	-1.90671
GPR176	2.19e-43	3.85e-45	-1.5066
GPR19	7.13e-25	6.21e-26	-1.52929
GPR26	1.11e-29	6.73e-31	-1.0897
GPR31	6.84e-26	5.53e-27	-1.09533
GPR39	2.06e-35	7.77e-37	-1.35764
GPR4	2.3e-35	8.71e-37	-1.25312
GPR62	4.24e-39	1.14e-40	-1.46226
GPR78	1.05e-30	5.89e-32	-1.32968
GPR84	7.53e-21	8.77e-22	-1.1759
GPR87	2.85e-29	1.79e-30	-1.13512
GPRC5A	5.6e-28	3.88e-29	-1.40574
GPRC5C	3.11e-16	5.03e-17	-1.06779
GPSM1	4.58e-23	4.55e-24	-1.4302
GPT2	4.64e-37	1.51e-38	-1.96189
GPX2	6.18e-37	2.03e-38	-1.38021
GPX5	9.85e-34	4.29e-35	-1.76146
GPX6	1.05e-39	2.67e-41	-1.92097
GRAMD1B	2.16e-19	2.79e-20	-1.07693
GRAMD2A	3.26e-30	1.89e-31	-1.05659
GRAMD2B	5.69e-44	9.43e-46	-1.6754
GRAMD4	2.51e-20	3.04e-21	-1.02315
GRAP2	6.64e-43	1.23e-44	-1.9654
GRB10	1.2e-20	1.42e-21	-1.1314
GREB1	2.13e-48	2.12e-50	-1.98951
GREB1L	7.13e-23	7.19e-24	-1.02168
GREM2	4.08e-17	6.19e-18	-1.28532
GRHL2	5.43e-22	5.84e-23	-1.09719
GRHL3	1.09e-23	1.04e-24	-1.17951
GRIA1	1.75e-58	4.63e-61	-2.00894
GRID1	6.1e-30	3.62e-31	-1.41589
GRID2	4.75e-35	1.85e-36	-1.75159
GRID2IP	2.07e-36	7.14e-38	-1.5087
GRIK2	5.4e-48	5.61e-50	-1.8563
GRIK3	3.84e-35	1.48e-36	-1.50625
GRIK4	1.96e-38	5.63e-40	-1.71221
GRIK5	6.95e-31	3.82e-32	-1.80024
GRIN1	1.3e-15	2.2e-16	-1.25675
GRIN2A	7.57e-51	5.56e-53	-1.89046
GRIN2D	1.7e-63	2.13e-66	-1.79192
GRIN3A	3.56e-33	1.62e-34	-1.23202
GRIN3B	6.99e-33	3.27e-34	-2.11473
GRIP1	2.65e-30	1.53e-31	-1.42717
GRK1	5.31e-24	4.94e-25	-1.42382
GRK4	1.1e-19	1.39e-20	-1.15376
GRK5	2.94e-63	3.82e-66	-2.10101
GRK7	3.37e-36	1.18e-37	-1.07225
GRM1	8.91e-30	5.36e-31	-1.38522
GRM2	4.33e-24	4e-25	-2.10266
GRM3	7.76e-29	5.03e-30	-1.53464
GRM4	1.51e-46	1.87e-48	-1.55209
GRM5	2.98e-29	1.87e-30	-1.6044
GRM6	4.77e-39	1.3e-40	-1.87255
GRM7	8.03e-46	1.08e-47	-1.73787
GRM8	8.46e-16	1.41e-16	-1.14702
GRXCR1	1.86e-40	4.38e-42	-1.73461
GRXCR2	5.32e-18	7.59e-19	-1.20559
GSAP	1.56e-16	2.48e-17	-1.15654
GSDMB	6.97e-35	2.75e-36	-1.89382
GSDMC	2.62e-47	2.96e-49	-1.94733
GSDME	2.89e-28	1.96e-29	-1.22879
GSE1	7.47e-59	1.86e-61	-2.41279
GSG1L	1.52e-46	1.88e-48	-1.5581
GSS	1.44e-20	1.71e-21	-1.3864
GSTA3	4.36e-26	3.48e-27	-1.19194
GSTA4	1.58e-28	1.05e-29	-1.40418
GSTA5	9.36e-18	1.36e-18	-1.06968
GSTP1	3.59e-53	1.95e-55	-1.47242
GTDC1	7.18e-24	6.74e-25	-1.21583
GTF2A1L	1.4e-30	7.91e-32	-1.70658
GTF2IRD1	2.67e-38	7.79e-40	-1.5976
GTSF1	3.64e-45	5.3e-47	-1.4589
GTSF1L	2.2e-39	5.79e-41	-1.68682
GUCA2B	5.69e-18	8.14e-19	-1.04583
GUCD1	2.03e-35	7.66e-37	-1.54795
GUCY1A1	2.21e-43	3.9e-45	-1.49101
GUCY2D	1.95e-19	2.51e-20	-1.61524
GUCY2EP	3.36e-50	2.7e-52	-2.26786
GULP1	5.47e-35	2.14e-36	-1.69684
GYPC	1.72e-72	5.16e-76	-2.54175
GZMA	2.43e-36	8.44e-38	-1.70198
GZMK	1.92e-31	1.01e-32	-1.3578
GZMM	2.44e-16	3.92e-17	-1.33741
H1-0	9.02e-28	6.35e-29	-1.56559
H1-7	2.2e-24	1.98e-25	-1.21811
H1-8	4.28e-46	5.59e-48	-1.29684
H2BC17	2.51e-31	1.33e-32	-1.43008
H3-4	7.13e-32	3.63e-33	-1.48312
H3C12	2.51e-31	1.33e-32	-1.43008
H4-16	6.69e-59	1.65e-61	-2.08211
HABP2	1.33e-19	1.69e-20	-1.16172
HABP4	1.38e-21	1.53e-22	-1.17067
HAL	1.28e-20	1.52e-21	-1.37983
HAO2	1.03e-23	9.78e-25	-1.49911
HAPLN1	2.54e-49	2.26e-51	-1.90797
HAPLN3	2.34e-17	3.5e-18	-1.11758
HAPLN4	1.13e-32	5.37e-34	-1.27351
HAR1A	1.15e-26	8.78e-28	-1.25288
HAR1B	4.11e-27	3.03e-28	-1.26024
HAS1	1.33e-36	4.51e-38	-1.54036
HAUS6	3.77e-40	9.19e-42	-2.122
HAVCR1	7.91e-30	4.74e-31	-1.60219
HAVCR2	3.22e-33	1.46e-34	-1.58002
HBB	5.03e-23	5.02e-24	-1.31434
HBBP1	9.7e-62	1.62e-64	-2.48807
HBD	4.35e-22	4.65e-23	-1.52475
HBE1	1.04e-47	1.12e-49	-1.46788
HBEGF	9.38e-38	2.87e-39	-1.37936
HBG1	1.11e-26	8.51e-28	-1.36296
HBG2	1.85e-39	4.82e-41	-1.82346
HCAR1	1.81e-23	1.74e-24	-1.3497
HCAR3	8.75e-30	5.26e-31	-1.31005
HCCAT5	2.46e-30	1.41e-31	-1.25972
HCG22	1.3e-36	4.43e-38	-1.57182
HCK	2.74e-39	7.26e-41	-1.29815
HCN1	1.84e-39	4.8e-41	-1.84727
HCN2	2.59e-32	1.27e-33	-2.04521
HCN4	6.93e-39	1.91e-40	-1.12562
HDAC4	4.34e-41	9.63e-43	-2.20546
HDAC9	1.41e-30	7.92e-32	-1.87623
HDHD5	3.63e-23	3.59e-24	-1.09484
HDHD5-AS1	3.63e-23	3.59e-24	-1.09484
HECW1	6.83e-51	4.98e-53	-2.12814
HECW2	6.73e-41	1.52e-42	-1.45959
HEG1	4.42e-32	2.21e-33	-1.56642
HELZ2	1.11e-27	7.87e-29	-1.00084
HEMGN	3.64e-18	5.13e-19	-1.18165
HENMT1	9.44e-51	7.04e-53	-2.30249
HEPACAM	3.25e-35	1.25e-36	-1.26723
HEPACAM2	1.65e-17	2.44e-18	-1.11013
HEPHL1	1.44e-24	1.28e-25	-1.09024
HEPN1	1.1e-39	2.8e-41	-1.73823
HERC3	9.37e-29	6.11e-30	-1.15589
HEYL	6.75e-26	5.46e-27	-1.10398
HGC6.3	4.28e-25	3.67e-26	-1.2026
HGF	3.01e-45	4.34e-47	-1.97573
HGFAC	6.09e-32	3.08e-33	-1.7206
HGS	1.2e-19	1.52e-20	-1.22497
HHAT	1.15e-56	3.85e-59	-2.54748
HHATL	5.73e-40	1.42e-41	-1.24498
HHIPL1	8.34e-18	1.21e-18	-1.20991
HHIPL2	1.96e-29	1.21e-30	-1.11429
HHLA1	2.52e-43	4.47e-45	-1.46452
HHLA2	4.93e-38	1.47e-39	-1.64844
HHLA3	9.11e-31	5.05e-32	-1.46072
HIBADH	1.22e-50	9.2e-53	-2.01745
HIF3A	5.78e-41	1.3e-42	-1.42098
HIGD1B	4.85e-30	2.85e-31	-1.28129
HIP1	3.97e-37	1.29e-38	-1.79559
HIPK4	1.9e-44	3e-46	-1.21708
HIVEP2	1.52e-29	9.35e-31	-1.8397
HIVEP3	1.17e-43	2e-45	-1.85821
HJV	8.53e-34	3.69e-35	-1.23913
HK1	7.79e-35	3.09e-36	-1.68563
HK2	3.57e-55	1.49e-57	-1.67949
HK3	2.14e-44	3.4e-46	-1.43207
HKDC1	7.27e-44	1.22e-45	-2.03318
HM13	4.19e-30	2.45e-31	-1.08908
HMCN1	3.09e-22	3.27e-23	-1.08318
HMGA2	4.2e-38	1.25e-39	-1.64711
HMGB1P1	3.34e-38	9.82e-40	-1.9189
HMGB4	2.1e-33	9.41e-35	-1.20497
HMGCL	1.45e-21	1.61e-22	-1.19575
HMGCLL1	3.86e-55	1.62e-57	-2.19514
HMHB1	2.02e-34	8.29e-36	-1.72589
HMOX1	3.74e-32	1.86e-33	-1.60627
HMOX2	3.12e-10	7.82e-11	-1.10738
HNRNPA3P1	1.36e-28	8.97e-30	-1.12724
HNRNPH1	4.35e-27	3.22e-28	-1.29633
HOATZ	2.82e-33	1.27e-34	-1.06138
HOGA1	2.13e-22	2.23e-23	-1.01144
HOMER2	1.59e-34	6.46e-36	-1.60108
HOXB3	1.43e-12	3.01e-13	-1.21079
HOXB4	1.9e-08	5.51e-09	-1.16754
HOXB5	4.93e-06	1.77e-06	-1.37337
HOXB6	6.98e-34	3e-35	-2.06994
HOXB8	2.17e-11	4.97e-12	-1.81438
HOXD1	3.47e-16	5.63e-17	-1.33837
HOXD13	1.09e-08	3.09e-09	-1.09748
HOXD3	1.93e-27	1.4e-28	-1.01218
HOXD4	2.6e-35	9.88e-37	-1.03716
HOXD8	2.83e-18	3.97e-19	-1.54481
HPCA	2.21e-25	1.85e-26	-1.34288
HPCAL1	1.41e-36	4.8e-38	-1.91031
HPGD	8.09e-29	5.25e-30	-1.42038
HPN	6.63e-26	5.36e-27	-1.22392
HPSE2	4.52e-53	2.49e-55	-1.95813
HPYR1	1.66e-42	3.2e-44	-1.63175
HRH1	3.73e-17	5.65e-18	-1.47196
HRH2	4.46e-35	1.73e-36	-1.26863
HRK	4.07e-28	2.78e-29	-1.66593
HRNR	1.21e-53	6.13e-56	-1.96528
HS3ST1	1.51e-22	1.56e-23	-1.26372
HS3ST2	1.16e-52	6.79e-55	-2.75715
HS3ST3A1	1.93e-41	4.14e-43	-1.80585
HS3ST3B1	3.3e-24	3.02e-25	-1.27831
HS3ST4	4.57e-55	1.94e-57	-1.81974
HS3ST5	8.38e-42	1.73e-43	-1.46822
HS6ST3	5e-62	7.99e-65	-2.53107
HSD11B1	8.06e-52	5.23e-54	-1.50156
HSD17B12	2.01e-24	1.81e-25	-1.17171
HSD3B2	8.86e-24	8.37e-25	-1.08075
HSP90B1	8.01e-26	6.52e-27	-1.28459
HSPA12B	5.23e-27	3.9e-28	-1.16546
HSPA1L	2.87e-41	6.26e-43	-1.36354
HSPA2	5.5e-22	5.92e-23	-1.09955
HSPA9	1.23e-22	1.26e-23	-1.00333
HSPBP1	8.96e-17	1.39e-17	-1.24425
HTN1	7.34e-29	4.75e-30	-1.60634
HTN3	8.3e-32	4.25e-33	-1.46272
HTR1E	1.75e-47	1.93e-49	-1.76737
HTR2A	3.45e-45	5.01e-47	-1.48068
HTR3A	4.82e-43	8.8e-45	-1.61562
HTR3B	1.22e-44	1.89e-46	-1.96512
HTR3D	3.52e-55	1.47e-57	-1.4296
HTR5A	1.25e-36	4.24e-38	-1.19862
HTR7	1.56e-35	5.82e-37	-1.55332
HTRA1	2.27e-44	3.62e-46	-2.60473
HTRA3	6.91e-36	2.5e-37	-1.30734
HULC	1.54e-35	5.72e-37	-1.61683
HUS1	9.4e-17	1.46e-17	-1.03781
HYDIN	1.63e-26	1.26e-27	-1.43115
IAPP	2.88e-28	1.95e-29	-1.45077
ICAM3	1.99e-37	6.26e-39	-1.03998
ICE1	2.01e-24	1.81e-25	-1.15994
IDI2-AS1	3.75e-40	9.14e-42	-1.35775
IDO1	3.4e-40	8.24e-42	-2.12788
IDO2	3.09e-19	4.04e-20	-1.12178
IFFO1	5.55e-19	7.38e-20	-1.16056
IFI16	2.22e-26	1.74e-27	-1.63288
IFITM1	2.26e-25	1.9e-26	-1.18741
IFNA8	1.36e-48	1.32e-50	-1.77337
IFNG	1.43e-28	9.45e-30	-1.14937
IFNGR2	1.07e-27	7.55e-29	-1.13633
IFNL1	4.48e-32	2.25e-33	-1.07277
IFNL3	2.02e-21	2.26e-22	-1.38436
IFT140	8.7e-54	4.35e-56	-1.60627
IFT52	1.01e-35	3.7e-37	-1.06708
IFTAP	2.72e-13	5.43e-14	-1.02146
IGDCC3	7.88e-37	2.62e-38	-1.37728
IGDCC4	1.76e-18	2.43e-19	-1.0804
IGF1	1.11e-17	1.62e-18	-1.22845
IGF1R	1.06e-34	4.25e-36	-1.47066
IGF2	1.7e-18	2.34e-19	-1.3181
IGF2-AS	1.35e-40	3.13e-42	-1.21309
IGF2BP1	7.19e-23	7.26e-24	-1.17652
IGF2BP3	7.27e-45	1.1e-46	-2.3798
IGF2R	2.22e-41	4.79e-43	-1.45
IGFBP2	3.85e-14	7.23e-15	-1.10986
IGFBP5	2.44e-35	9.25e-37	-1.48377
IGFBP7	1.2e-33	5.25e-35	-1.79731
IGFBPL1	7.47e-35	2.96e-36	-1.56998
IGFL1	3.43e-55	1.43e-57	-1.96211
IGFL2	3.57e-40	8.66e-42	-1.79869
IGFL3	1.16e-41	2.42e-43	-1.36571
IGSF11	3.15e-15	5.46e-16	-1.46341
IGSF21	7.14e-37	2.36e-38	-1.61846
IGSF9	1.35e-32	6.47e-34	-1.06891
IGSF9B	4.53e-18	6.43e-19	-1.46954
IHO1	3.02e-32	1.49e-33	-1.35594
IKZF1	5.36e-57	1.73e-59	-1.96066
IL10	3.82e-19	5.03e-20	-1.01669
IL10RA	3.16e-60	6.55e-63	-1.77243
IL12B	7.06e-45	1.06e-46	-1.49591
IL12RB1	1.06e-28	6.95e-30	-1.55764
IL16	1.44e-19	1.84e-20	-1.24448
IL17A	2.58e-46	3.28e-48	-2.02342
IL17D	5.79e-40	1.44e-41	-1.62039
IL17F	2.74e-28	1.85e-29	-1.03973
IL18RAP	3.47e-51	2.44e-53	-1.84753
IL1A	5.37e-34	2.28e-35	-1.00253
IL1RAP	7.07e-31	3.89e-32	-1.00929
[truncated: 3,285 more rows]

## Sheet: HyperMethylated
Supplementary Table 2. Hyper-methylated differentially methylated genes obtained from GSE101764.
Gene.Symbol	adj.P.Val	P.Value	logFC
A1BG	3.55e-38	1.05e-39	1.02725
A1BG-AS1	8.85e-49	8.36e-51	1.23156
A4GALT	1.4e-09	3.68e-10	1.08852
AACS	8.87e-17	1.38e-17	1.34515
AARD	6.08e-28	4.23e-29	1.06821
AASS	2.54e-17	3.8e-18	1.37554
ABCC1	3.11e-32	1.54e-33	1.15899
ABCC2	2.84e-09	7.67e-10	1.11237
ABCC8	2.67e-20	3.24e-21	1.09794
ABCG4	4.05e-27	2.99e-28	1.30091
ABHD6	2.88e-28	1.95e-29	1.0899
ABHD8	5.48e-08	1.64e-08	1.00138
ABL1	4.8e-45	7.1e-47	1.41739
ABLIM2	9.5e-23	9.68e-24	1.32479
ABR	6.34e-28	4.41e-29	1.01606
ACACA	9.96e-53	5.75e-55	1.25952
ACADL	1.5e-13	2.94e-14	1.01649
ACADS	1.78e-28	1.18e-29	1.38575
ACAN	5.62e-25	4.86e-26	1.38718
ACBD3	1.77e-25	1.48e-26	1.26128
ACD	4.22e-17	6.42e-18	1.07502
ACOT11	1.72e-30	9.76e-32	1.25068
ACOT12	7.89e-34	3.4e-35	1.57325
ACOT7	9.07e-10	2.35e-10	1.10231
ACSF2	5.87e-29	3.76e-30	1.65371
ACSF3	5.65e-24	5.26e-25	1.21391
ACSL6	9.82e-11	2.37e-11	1.17114
ACSS3	2.02e-15	3.45e-16	1.00684
ACTA1	1.13e-17	1.66e-18	1.02755
ACTL6B	1.71e-22	1.78e-23	1.02877
ACTN2	4.08e-26	3.25e-27	1.00506
ACVR2B	8.51e-25	7.45e-26	1.30347
ADAL	2.73e-08	7.99e-09	1.04398
ADAM11	2.46e-17	3.68e-18	1.02612
ADAM12	1.18e-12	2.46e-13	1.04028
ADAM23	1.74e-15	2.96e-16	1.2376
ADAM33	1.39e-10	3.39e-11	1.20721
ADAM5	7.8e-24	7.34e-25	1.14283
ADAM8	2.28e-14	4.21e-15	1.13001
ADAMTS1	1.57e-38	4.47e-40	1.71156
ADAMTS10	1.08e-18	1.47e-19	1.35009
ADAMTS12	2.11e-16	3.38e-17	1.16513
ADAMTS14	1.95e-12	4.14e-13	1.04019
ADAMTS16	3.16e-19	4.13e-20	1.12621
ADAMTS17	5.48e-28	3.79e-29	1.55029
ADAMTS18	5.23e-30	3.08e-31	1.17929
ADAMTS19	8.17e-10	2.11e-10	1.04165
ADAMTS2	8.73e-22	9.53e-23	1.44143
ADAMTS20	3.48e-14	6.51e-15	1.04378
ADAMTS3	4.9e-14	9.25e-15	1.15055
ADAMTS5	2.99e-36	1.05e-37	1.15713
ADAMTS7	5.81e-08	1.75e-08	1.16479
ADAMTS8	5.72e-14	1.09e-14	1.19276
ADAMTS9	2.18e-22	2.28e-23	1.07131
ADAMTSL1	9.07e-27	6.88e-28	1.41375
ADAMTSL3	2.18e-20	2.63e-21	1.06758
ADAP1	1.5e-32	7.23e-34	1.44975
ADAP2	2.74e-20	3.32e-21	1.19843
ADARB2	9.08e-21	1.06e-21	1.07674
ADAT1	1.57e-19	2e-20	1.08339
ADAT3	4.01e-18	5.67e-19	1.24323
ADCK5	3.42e-27	2.51e-28	1.03225
ADCY1	7.23e-37	2.39e-38	1.14351
ADCY2	1.78e-28	1.18e-29	1.12131
ADCY4	3.42e-32	1.7e-33	1.43569
ADCY5	4.89e-07	1.6e-07	1.11258
ADCY6	3.88e-20	4.75e-21	1.04851
ADCY8	1.88e-31	9.9e-33	1.03761
ADCY9	1.66e-28	1.1e-29	1.09072
ADCYAP1	5.88e-24	5.48e-25	1.06134
ADCYAP1R1	2.07e-36	7.17e-38	1.77803
ADD2	1.13e-22	1.16e-23	1.49471
ADGRA1	4.38e-19	5.79e-20	1.15289
ADGRA2	3.34e-18	4.71e-19	1.08959
ADGRA3	4.08e-26	3.25e-27	1.40863
ADGRB1	4.3e-11	1.01e-11	1.14975
ADGRB2	3.15e-11	7.31e-12	1.09176
ADGRB3	6.88e-10	1.77e-10	1.04782
ADGRL1	5.03e-19	6.68e-20	1.08193
ADGRL2	9.85e-13	2.05e-13	1.20985
ADGRV1	1.35e-46	1.67e-48	1.86899
ADH5	3.12e-23	3.06e-24	1.10917
ADHFE1	1.25e-68	6.27e-72	2.33708
ADRA1A	6.97e-28	4.87e-29	1.07981
ADRA1B	1.01e-09	2.64e-10	1.10194
ADRA1D	7.1e-09	1.98e-09	1.07147
ADRA2C	1.53e-14	2.78e-15	1.35194
ADRB3	1.53e-30	8.66e-32	1.08425
ADSS2	1.29e-30	7.25e-32	1.03174
AEBP1	1.06e-48	1.01e-50	2.11727
AFAP1	4.76e-24	4.41e-25	1.0342
AFAP1L1	1.68e-09	4.47e-10	1.06185
AFF1	7.73e-32	3.95e-33	1.0327
AFF3	3.82e-29	2.42e-30	1.18407
AFG3L2	1.37e-20	1.62e-21	1.01973
AGAP1	5.13e-14	9.71e-15	1.02309
AGAP2	1.33e-17	1.96e-18	1.00082
AGAP3	3.15e-18	4.42e-19	1.02261
AGBL4	1.22e-32	5.82e-34	2.44473
AGO1	1.18e-51	7.82e-54	1.02149
AGO2	4.15e-11	9.71e-12	1.43259
AGO4	2.39e-21	2.69e-22	1.09943
AGPAT3	2.65e-15	4.57e-16	1.09904
AGRN	2.47e-19	3.2e-20	1.00714
AGTR1	1.57e-36	5.39e-38	1.15136
AHNAK	3.01e-16	4.86e-17	1.07661
AHRR	1.6e-14	2.93e-15	1.07118
AHSA2P	3.12e-28	2.12e-29	1.13543
AIFM3	8.54e-32	4.38e-33	1.23451
AJAP1	2.26e-23	2.2e-24	1.06845
AK5	5.93e-21	6.85e-22	1.06683
AKAP12	1.95e-26	1.52e-27	1.11082
AKNA	8.93e-33	4.21e-34	1.39278
AKR1B1	1.57e-47	1.73e-49	1.36207
ALDH1A2	6.76e-08	2.04e-08	1.09585
ALDH1A3	2.41e-38	6.98e-40	1.3435
ALDH1B1	1.26e-42	2.39e-44	1.0921
ALDH1L2	1.69e-23	1.63e-24	1.05945
ALDH5A1	5.6e-18	8e-19	1.03697
ALK	1.33e-16	2.09e-17	1.04701
ALKAL1	3.2e-16	5.18e-17	1.2479
ALKAL2	1.94e-08	5.62e-09	1.05232
ALOX5	2.12e-16	3.38e-17	1.45803
ALPK1	8.25e-25	7.22e-26	1.04912
ALPK3	1.82e-26	1.41e-27	1.08936
ALPL	1.25e-21	1.38e-22	1.36737
ALX1	1.28e-16	2.02e-17	1.24379
ALX3	1.68e-31	8.83e-33	1.10117
ALX4	3.24e-19	4.24e-20	1.00649
AMER2	3.26e-22	3.45e-23	1.24446
AMH	3.36e-32	1.67e-33	1.05276
AMIGO3	4.22e-36	1.49e-37	1.28889
AMMECR1L	8.3e-21	9.69e-22	1.07524
AMN	2.71e-18	3.78e-19	1.05534
AMOTL1	2.45e-19	3.18e-20	1.33437
AMOTL2	6.93e-21	8.05e-22	1.33441
AMPH	2.98e-50	2.38e-52	2.25444
AMZ1	7.64e-19	1.03e-19	1.66484
ANAPC7	2.49e-34	1.03e-35	1.31166
ANGPT2	1.22e-33	5.34e-35	1.23951
ANGPT4	1.8e-24	1.62e-25	1.00075
ANK1	9.53e-22	1.04e-22	1.06735
ANKAR	1.57e-30	8.86e-32	1.30834
ANKFY1	3.46e-39	9.27e-41	1.7908
ANKH	2.62e-37	8.34e-39	1.54877
ANKLE1	4.12e-12	8.98e-13	1.40174
ANKMY1	5.77e-24	5.38e-25	1.0101
ANKMY2	5.65e-56	2.08e-58	1.38425
ANKRD10	1.79e-39	4.67e-41	1.38045
ANKRD11	1.27e-37	3.93e-39	1.03911
ANKRD13B	3.25e-79	4.86e-83	3.30457
ANKRD19P	7.06e-19	9.47e-20	1.99367
ANKRD20A8P	4.36e-48	4.48e-50	2.79314
ANKRD23	7.34e-15	1.31e-15	1.00946
ANKRD24	2.97e-11	6.88e-12	1.21817
ANKRD30B	4.36e-19	5.76e-20	1.08507
ANKRD33B	1.67e-22	1.73e-23	1.11807
ANKRD34A	9.09e-13	1.88e-13	1.23613
ANKRD34B	3.19e-19	4.17e-20	1.18735
ANKRD34C	4.67e-22	5e-23	1.19176
ANKRD45	5.44e-18	7.76e-19	1.10324
ANKRD50	5.39e-18	7.69e-19	1.09692
ANKRD53	8.25e-16	1.37e-16	1.38943
ANKRD6	1.27e-11	2.86e-12	1.17387
ANKS1A	1.64e-26	1.27e-27	1.01699
ANKS1B	2.65e-23	2.59e-24	1.12031
ANKS3	6.41e-19	8.57e-20	1.18875
ANO2	5.72e-14	1.09e-14	1.31419
ANO3	9.03e-07	3.02e-07	1.07296
ANO5	6.33e-28	4.4e-29	1.43163
ANO8	5.42e-10	1.38e-10	1.1276
ANP32A	2.9e-15	5.03e-16	1.00771
ANTXR1	1.76e-09	4.69e-10	1.06239
ANTXR2	3.51e-23	3.46e-24	1.00359
ANXA13	1.59e-34	6.48e-36	1.24011
ANXA2R	6.46e-12	1.43e-12	1.49466
AOPEP	6.97e-35	2.75e-36	1.82998
AOX1	1.61e-14	2.94e-15	1.11039
AP2A1	2.5e-26	1.96e-27	1.20928
AP2A2	2.09e-08	6.07e-09	1.03337
AP3B2	4.51e-30	2.65e-31	1.06728
APBA2	2.58e-28	1.74e-29	1.14994
APBB1	4.46e-22	4.77e-23	1.57648
APBB1IP	9.81e-10	2.56e-10	1.06368
APBB2	3.46e-10	8.69e-11	1.01157
APC	1.46e-09	3.86e-10	1.02809
APC2	4.28e-20	5.26e-21	1.29297
APCDD1L	3.01e-22	3.18e-23	1.06684
APOBEC3D	4.52e-13	9.17e-14	1.19936
APPBP2	2.87e-43	5.12e-45	1.79313
APPL2	1.09e-45	1.49e-47	1.6013
AQP1	4.11e-30	2.41e-31	1.0464
AQP10	1.73e-24	1.55e-25	1.92596
AQP5	2.45e-38	7.12e-40	1.14121
ARHGAP17	9.49e-44	1.61e-45	1.22695
ARHGAP20	1.5e-47	1.64e-49	2.05204
ARHGAP22	1.47e-35	5.48e-37	1.15287
ARHGAP35	4.8e-11	1.13e-11	1.43851
ARHGAP44	5.81e-08	1.75e-08	1.0219
ARHGEF10	1.22e-25	1.01e-26	1.01835
ARHGEF10L	4.05e-19	5.33e-20	1.03772
ARHGEF25	2.97e-16	4.8e-17	1.04441
ARHGEF26	1.48e-21	1.64e-22	1.10567
ARHGEF4	2.22e-21	2.49e-22	1.02447
ARHGEF7	8.96e-14	1.72e-14	1.11092
ARID1A	8.03e-41	1.83e-42	1.44197
ARID1B	2.75e-31	1.46e-32	1.01819
ARID3A	1.66e-20	1.98e-21	1.03206
ARID3C	9.07e-21	1.06e-21	1.08176
ARID5A	3.31e-11	7.7e-12	1.51608
ARID5B	2.91e-12	6.26e-13	1.00608
ARL10	2.53e-08	7.4e-09	1.07337
ARL4C	5.46e-14	1.04e-14	1.4541
ARL4D	3.56e-19	4.67e-20	1.2234
ARL5C	1.24e-22	1.27e-23	1.21637
ARL9	4.34e-18	6.16e-19	1.01257
ARMC3	2.89e-18	4.05e-19	1.00711
ARMC4	7.27e-32	3.71e-33	1.47087
ARNTL	2.28e-12	4.87e-13	1.55323
ARNTL2	1.66e-19	2.12e-20	1.07853
ARPC1B	1.27e-11	2.86e-12	1.00638
ARRB1	1.79e-35	6.73e-37	1.01974
ARRDC2	2.21e-15	3.79e-16	1.60706
ARSG	4.31e-51	3.07e-53	1.82317
ARSI	9.29e-14	1.79e-14	1.58169
ASAH2B	1.11e-16	1.74e-17	1.49419
ASAP2	2.04e-23	1.98e-24	1.07993
ASB18	1.57e-31	8.23e-33	1.43748
ASB2	1.51e-33	6.69e-35	1.0246
ASCL1	3.64e-25	3.1e-26	1.07834
ASCL4	5.69e-32	2.87e-33	1.11065
ASIC2	5.28e-29	3.38e-30	1.0333
ASIC4	8.83e-07	2.95e-07	1.00318
ASIP	1.86e-08	5.36e-09	1.14851
ASPG	8.65e-23	8.79e-24	1.16624
ASTN1	1.8e-31	9.47e-33	1.04626
ASTN2	6.87e-21	7.97e-22	1.08464
ASXL1	1.04e-54	4.64e-57	1.50598
ATCAY	1.13e-15	1.91e-16	1.108
ATF4	4.58e-36	1.63e-37	1.1848
ATG4B	1.07e-22	1.09e-23	1.84488
ATOH8	1.97e-18	2.72e-19	1.41094
ATP10A	1.04e-16	1.63e-17	1.03602
ATP11A	3.59e-33	1.64e-34	1.25939
ATP12A	2.23e-18	3.09e-19	1.31896
ATP1B2	1.54e-11	3.49e-12	1.00967
ATP2A1	1.06e-29	6.39e-31	1.14836
ATP2B2	9.8e-11	2.36e-11	1.10705
ATP2B4	2.97e-13	5.93e-14	1.13068
ATP4A	5.98e-17	9.18e-18	1.05071
ATP6V0E1	3.86e-40	9.42e-42	1.68235
ATP6V1B1	1.11e-26	8.44e-28	1.51652
ATP8A2	5.35e-22	5.75e-23	1.02765
ATP8B2	2.81e-24	2.56e-25	1.35962
ATRNL1	3.77e-10	9.5e-11	1.01286
ATXN8OS	2.83e-25	2.39e-26	1.45921
AUTS2	3.93e-10	9.93e-11	1.30839
AVP	1.03e-07	3.16e-08	1.32177
AVPR1A	1.33e-33	5.84e-35	1.07121
B3GALNT1	1.12e-22	1.14e-23	1.3686
B3GALT4	1.23e-15	2.07e-16	1.03892
B3GAT1	7.51e-10	1.94e-10	1.00042
B3GAT2	2.55e-32	1.25e-33	1.21816
B3GNT4	5.63e-18	8.04e-19	1.15436
B3GNT7	5.84e-07	1.92e-07	1.10109
B3GNT9	1.56e-09	4.13e-10	1.19171
B4GALNT1	2.78e-31	1.48e-32	1.18649
B9D1	2.09e-25	1.75e-26	1.43532
BAALC	1.78e-31	9.34e-33	1.75511
BAALC-AS2	1.43e-11	3.24e-12	1.12796
BACH2	3.03e-11	7.04e-12	1.07805
BAHCC1	3.82e-14	7.16e-15	1.33021
BAIAP2	4.66e-34	1.97e-35	1.07261
BAIAP3	2.04e-14	3.74e-15	1.02973
BANP	1.29e-21	1.42e-22	1.11184
BARHL1	2.16e-30	1.23e-31	1.01735
BARHL2	3.09e-27	2.27e-28	1.17359
BARX1	8.41e-23	8.53e-24	1.11627
BASP1	2.28e-19	2.96e-20	1.1963
BATF3	7.19e-12	1.59e-12	1.39312
BAZ2B	3.66e-42	7.3e-44	1.61229
BCAR1	5.12e-49	4.7e-51	1.03119
BCAT1	1.38e-16	2.18e-17	1.09402
BCKDK	1.12e-28	7.35e-30	1.15348
BCL11A	1.7e-42	3.29e-44	1.23559
BCL11B	5.42e-18	7.74e-19	1.02382
BCL2	9.3e-22	1.02e-22	1.09418
BCL2L11	1.9e-29	1.17e-30	1.19834
BCL6B	2.05e-23	1.98e-24	1.00543
BCL7C	3.34e-43	6e-45	1.7588
BDNF	9.23e-13	1.91e-13	1.00117
BEGAIN	3.89e-17	5.9e-18	1.17656
BEND4	3.24e-17	4.88e-18	1.10397
BEND5	4.16e-24	3.84e-25	1.69059
BEND6	3.43e-16	5.57e-17	1.0881
BEST4	4.86e-12	1.06e-12	1.2782
BHLHA9	8.59e-22	9.37e-23	1.31964
BHLHE22	1.24e-14	2.25e-15	1.04239
BHLHE23	7.38e-33	3.46e-34	1.09977
BHMT	4.25e-10	1.08e-10	1.15399
BHMT2	2.26e-25	1.9e-26	1.04461
BICC1	5.61e-06	2.02e-06	1.02198
BICDL1	1.97e-19	2.54e-20	1.05022
BMERB1	3.64e-11	8.49e-12	1.00886
BMP2	2.28e-09	6.1e-10	1.04768
BMP3	2.35e-15	4.05e-16	1.20505
BMP4	1.13e-38	3.18e-40	2.08656
BMP6	8.8e-08	2.69e-08	1.04459
BNC1	2.13e-29	1.32e-30	1.0549
BNC2	1.83e-11	4.18e-12	1.06331
BNIP3	1.2e-16	1.89e-17	1.19894
BOC	1.55e-10	3.8e-11	1.05899
BOLL	4.28e-45	6.29e-47	1.51673
BOP1	5.4e-27	4.03e-28	1.05448
BRD2	2.72e-24	2.48e-25	1.1792
BRINP1	3.6e-42	7.18e-44	1.46863
BRINP2	2.45e-48	2.45e-50	1.18305
BRINP3	3.98e-15	6.96e-16	1.02575
BRPF3	1.93e-33	8.63e-35	1.17582
BRSK2	1.13e-16	1.77e-17	1.22749
BSG	1.2e-63	1.47e-66	1.70833
BSN	1.7e-10	4.17e-11	1.14732
BSX	2.42e-26	1.9e-27	1.04801
BTBD17	3.92e-09	1.07e-09	1.15862
BTBD9	4.35e-31	2.36e-32	1.43959
BTG2	4.17e-37	1.35e-38	1.22628
BTG4	6.87e-22	7.45e-23	1.14359
BTN1A1	3.67e-17	5.56e-18	1.49884
BTNL9	2.78e-21	3.14e-22	1.02469
BVES	5.39e-28	3.73e-29	1.21418
BZW2	5.65e-56	2.08e-58	1.38425
C10orf53	4.1e-17	6.22e-18	1.08441
C10orf67	1.67e-09	4.42e-10	1.1252
C10orf99	3.72e-17	5.63e-18	1.03967
C11orf54	6.93e-15	1.23e-15	1.10464
C11orf87	1.47e-24	1.31e-25	1.05597
C12orf42	1.64e-32	7.9e-34	1.27826
C12orf56	3.04e-24	2.77e-25	1.07248
C14orf132	1.52e-09	4.02e-10	1.01119
C14orf39	1.23e-24	1.09e-25	1.00252
C16orf86	1.94e-16	3.09e-17	1.6216
C17orf102	1.46e-21	1.62e-22	1.60774
C17orf107	9.5e-29	6.2e-30	1.0106
C17orf64	1.28e-07	3.95e-08	1.20093
C19orf53	2.29e-22	2.39e-23	1.09539
C1orf35	3.19e-17	4.81e-18	1.03764
C1orf94	7.63e-32	3.9e-33	1.06102
C1QL1	4.9e-20	6.05e-21	1.07109
C1QL2	3.95e-12	8.59e-13	1.01865
C1QL3	7.35e-27	5.54e-28	1.32314
C1QL4	2.14e-23	2.08e-24	1.01152
C1QTNF1	2.49e-31	1.32e-32	1.07323
C1QTNF12	3.77e-16	6.12e-17	1.35879
C1QTNF4	3.1e-23	3.04e-24	1.69279
C1QTNF5	1.88e-13	3.7e-14	1.27718
C20orf194	1.23e-11	2.78e-12	1.1045
C2orf72	2.14e-14	3.93e-15	1.014
C2orf74	1.61e-14	2.94e-15	1.19606
C2orf81	4.99e-33	2.3e-34	1.4391
C3orf14	1.48e-09	3.92e-10	1.04747
C5orf38	3.51e-15	6.11e-16	1.02802
C5orf49	1.93e-11	4.4e-12	1.02422
C6orf118	1.29e-10	3.13e-11	1.04844
C6orf136	4.93e-37	1.61e-38	1.01091
C6orf223	5.01e-17	7.66e-18	1.43415
C7orf50	7.35e-15	1.31e-15	1.12133
C7orf57	3.67e-13	7.4e-14	1.54011
C8orf48	2.07e-24	1.87e-25	1.59841
C9orf129	2.97e-29	1.86e-30	1.03411
C9orf47	2.3e-25	1.93e-26	1.34364
C9orf50	3.25e-79	4.89e-83	2.306
CA10	8.91e-13	1.85e-13	1.09213
CA12	1.18e-25	9.76e-27	1.01061
CA5A	1.79e-13	3.53e-14	1.07576
CA9	4.85e-32	2.43e-33	1.56281
CABP7	6.24e-12	1.38e-12	1.01313
CACNA1A	2.4e-33	1.08e-34	1.26812
CACNA1B	1.63e-14	2.97e-15	1.08288
CACNA1D	9.77e-15	1.76e-15	1.00116
CACNA1E	1.79e-28	1.19e-29	1.01678
CACNA1H	3.18e-23	3.13e-24	1.01863
CACNA1I	2.4e-09	6.45e-10	1.03
CACNA2D1	2.24e-17	3.35e-18	1.48718
CACNA2D3	1.26e-13	2.44e-14	1.14694
CACNB1	4.69e-32	2.35e-33	1.29175
CACNB4	1.27e-09	3.34e-10	1.20375
CACNG2	8.64e-10	2.24e-10	1.16575
CACNG3	1.77e-22	1.83e-23	1.33449
CACNG7	8.96e-24	8.47e-25	1.17029
CACNG8	1.72e-19	2.2e-20	1.15637
CADM1	2.95e-09	7.98e-10	1.05504
CADM2	4.73e-12	1.03e-12	1.15274
CADM3	1.37e-14	2.49e-15	1.00092
CALCA	2.58e-18	3.61e-19	1.40218
CALCB	4.52e-12	9.86e-13	1.01263
CALCR	2.78e-27	2.03e-28	1.29345
CALHM3	1.11e-28	7.28e-30	1.29845
CALM3	6.28e-41	1.41e-42	1.71163
CALN1	6.03e-36	2.16e-37	1.26603
CALY	4.75e-07	1.55e-07	1.0494
CAMK1D	1.73e-62	2.57e-65	1.35909
CAMK2B	6.18e-13	1.27e-13	1.11203
CAMK2N2	4.37e-23	4.34e-24	1.12054
CAMK4	2.41e-11	5.55e-12	1.12167
CAMKK2	7.39e-19	9.92e-20	1.08414
CAND2	2.12e-23	2.06e-24	1.35354
CANT1	7.6e-14	1.46e-14	1.00907
CAPN2	1.6e-37	5.01e-39	1.34427
CAPS	3.23e-22	3.41e-23	1.2477
CARD11	4.8e-34	2.03e-35	1.27133
CARD14	3.65e-26	2.9e-27	1.18552
CARHSP1	9.82e-19	1.33e-19	1.05128
CARMIL2	1.59e-26	1.22e-27	1.27102
CARTPT	1.55e-12	3.27e-13	1.00219
CASKIN1	9.88e-17	1.54e-17	1.37569
CASR	3.39e-20	4.13e-21	1.29328
CASZ1	1.41e-32	6.77e-34	1.0268
CAV1	3.75e-38	1.11e-39	1.35275
CAV2	6.35e-10	1.63e-10	1.17394
CBARP	1.43e-10	3.5e-11	1.18487
CBFA2T3	1.13e-24	9.98e-26	1.07074
CBLN1	4.17e-22	4.45e-23	1.124
CBLN2	3.01e-18	4.22e-19	1.00212
CBLN4	1.82e-33	8.11e-35	1.3562
CBS	3.25e-21	3.69e-22	1.01584
CBX6	1.12e-12	2.34e-13	1.33816
CBX7	3.89e-17	5.9e-18	1.08273
CCBE1	8.01e-09	2.24e-09	1.01731
CCDC102A	2.18e-14	4.01e-15	1.22466
CCDC105	1.56e-29	9.58e-31	1.09695
CCDC106	2.5e-30	1.44e-31	1.00947
CCDC127	6.88e-31	3.78e-32	1.0152
CCDC13	3.14e-23	3.09e-24	1.13348
CCDC140	1.35e-20	1.6e-21	1.01536
CCDC146	2.46e-27	1.79e-28	2.10551
CCDC149	9.84e-16	1.65e-16	1.67561
CCDC169	9.36e-42	1.94e-43	1.70575
CCDC170	2.54e-14	4.71e-15	1.05401
CCDC177	4.57e-07	1.49e-07	1.06339
CCDC178	2.29e-30	1.31e-31	1.26292
CCDC181	2.21e-14	4.08e-15	1.1059
CCDC184	2.8e-22	2.95e-23	1.10744
CCDC32	1.18e-41	2.48e-43	1.43553
CCDC39	3.74e-12	8.13e-13	1.15042
CCDC40	3.44e-25	2.93e-26	1.31176
CCDC61	4.28e-12	9.34e-13	1.01576
CCDC63	1.08e-13	2.1e-14	1.18711
CCDC8	9.36e-23	9.53e-24	1.10024
CCDC81	1.35e-23	1.29e-24	1.20482
CCDC85A	1.16e-09	3.05e-10	1.05925
CCDC88A	1.99e-19	2.56e-20	1.64503
CCK	1.03e-37	3.15e-39	1.0546
CCKBR	3e-13	5.99e-14	1.13579
CCL22	1.11e-28	7.27e-30	1.55376
CCL28	9.37e-06	3.45e-06	1.0907
CCNA1	3.18e-22	3.36e-23	1.04502
CCNJL	2.26e-15	3.88e-16	1.39462
CCNP	2.66e-09	7.17e-10	1.17754
CCNY	1.6e-13	3.14e-14	1.03077
CCR10	8.74e-31	4.84e-32	1.42671
CCT6B	4.68e-14	8.83e-15	1.11456
CD109	2.24e-10	5.55e-11	1.04595
CD1D	3.75e-21	4.28e-22	1.69399
CD200	1.05e-10	2.54e-11	1.00043
CD34	7.5e-26	6.09e-27	1.13719
CD37	5.83e-25	5.05e-26	1.07673
CD38	8.71e-21	1.02e-21	1.36395
CD40	2.83e-19	3.69e-20	1.03885
CD46	4.32e-30	2.54e-31	1.98133
CD70	3.48e-21	3.95e-22	1.1732
CD72	2.98e-13	5.96e-14	1.21656
CD74	8.14e-15	1.45e-15	1.06596
CD8A	1.28e-30	7.18e-32	1.02089
CDAN1	1.72e-25	1.43e-26	1.07807
CDC34	2.64e-28	1.78e-29	1.06299
CDC42BPB	4.42e-34	1.87e-35	1.4152
CDC42EP5	1.84e-37	5.77e-39	1.38509
CDC42SE1	1.1e-13	2.13e-14	1.13694
CDCP1	6.57e-22	7.11e-23	1.03027
CDH10	5.42e-17	8.3e-18	1.35659
CDH11	3.03e-14	5.63e-15	1.2454
CDH12	1.48e-14	2.7e-15	1.20038
CDH13	1.31e-08	3.74e-09	1.07459
CDH18	3.62e-08	1.07e-08	1.20859
CDH2	1.36e-45	1.89e-47	1.59797
CDH22	5.35e-14	1.01e-14	1.24278
CDH23	7.51e-14	1.44e-14	1.0115
CDH3	1.58e-36	5.41e-38	1.28137
CDH4	1.56e-56	5.29e-59	1.9429
CDH6	1.98e-12	4.21e-13	1.02728
CDH7	7.41e-14	1.42e-14	1.06457
CDH8	6.42e-18	9.22e-19	1.03779
CDIP1	9.12e-15	1.63e-15	1.16744
CDK2AP1	1.46e-29	8.97e-31	1.98771
CDK3	1.74e-23	1.68e-24	1.01848
CDK5R1	5.15e-18	7.35e-19	1.05372
CDK5R2	1.33e-19	1.69e-20	1.10486
CDK6	1.83e-41	3.9e-43	1.31368
CDKL2	1.74e-19	2.24e-20	1.13493
CDKN1C	3.47e-17	5.24e-18	1.02146
CDKN2A	2.65e-09	7.15e-10	1.07923
CDO1	2.68e-22	2.83e-23	1.14967
CDYL	2.49e-33	1.12e-34	1.08925
CELF1	1.19e-34	4.8e-36	1.12946
CELF2	1.54e-22	1.59e-23	1.20309
CELF4	8.7e-16	1.45e-16	1.09879
CELF5	1.92e-11	4.38e-12	1.07727
CELSR1	2.64e-25	2.23e-26	1.03091
CELSR3	6.98e-30	4.16e-31	1.10632
CEP68	2.66e-24	2.42e-25	1.16381
CEP72	1.64e-42	3.16e-44	1.65017
CEP85L	7.06e-18	1.02e-18	1.68646
CERS1	6.45e-10	1.66e-10	1.01806
CERS4	6.73e-08	2.04e-08	1.00267
CFAP100	3.39e-27	2.49e-28	1.35394
CFAP161	4.57e-17	6.96e-18	1.18619
CFAP251	1.07e-36	3.59e-38	1.44061
CFAP299	9.74e-12	2.18e-12	1.04543
CFAP46	2.7e-28	1.82e-29	1.11079
CFAP73	5.49e-17	8.41e-18	1.09804
CFAP77	1.02e-28	6.68e-30	1.10551
CFAP91	6.43e-17	9.9e-18	1.29063
CFAP92	4.97e-46	6.54e-48	1.18484
CFHR4	1.8e-13	3.55e-14	1.23404
CFL2	4.93e-18	7.01e-19	1.18462
CGAS	1.68e-06	5.77e-07	1.18702
CGB7	3.29e-12	7.12e-13	1.11415
CH25H	2.2e-10	5.45e-11	1.0013
CHAT	2.56e-36	8.92e-38	1.03624
CHD4	2.9e-17	4.36e-18	1.11851
CHD7	5.14e-29	3.29e-30	1.23059
CHD9	1.16e-16	1.82e-17	1.16583
CHFR	6.1e-26	4.92e-27	1.01709
CHKA	1.53e-25	1.27e-26	1.24511
CHL1	2.34e-22	2.46e-23	1.21726
CHN2	9.37e-18	1.36e-18	1.06107
CHODL	1.22e-27	8.68e-29	1.38024
CHP2	7.78e-42	1.6e-43	1.56065
CHRDL2	6.32e-23	6.35e-24	1.50936
CHRM2	4.22e-18	5.97e-19	1.11817
CHRNA3	4.77e-13	9.7e-14	1.02688
CHRNA4	1.91e-57	5.77e-60	2.075
CHRNE	9.5e-29	6.2e-30	1.0106
CHST1	1.83e-14	3.36e-15	1.01329
CHST10	2.31e-14	4.27e-15	1.4178
CHST11	8.68e-18	1.26e-18	1.06633
CHST12	7.89e-24	7.43e-25	1.15894
CHST2	6.93e-35	2.73e-36	1.04156
CHST3	1.52e-19	1.94e-20	1.75651
CHST8	6.7e-34	2.87e-35	1.00393
CHST9	1.07e-24	9.48e-26	1.11574
CIART	2.37e-05	9.05e-06	1.00464
CIC	8.93e-16	1.49e-16	1.0978
CIDEA	1.06e-26	8.05e-28	1.07327
CIDEB	5.79e-26	4.66e-27	1.11617
CILP2	1.61e-12	3.4e-13	1.02099
CIRBP	2.57e-40	6.16e-42	1.32055
CIRBP-AS1	2.57e-40	6.16e-42	1.32055
CIT	4.35e-18	6.17e-19	1.02608
CKB	2.48e-35	9.41e-37	1.10371
CLCF1	4.4e-20	5.41e-21	1.30215
CLDN10	4.44e-26	3.55e-27	1.04704
CLDN11	4.85e-15	8.52e-16	1.11213
CLDN14	1.79e-28	1.19e-29	1.08918
CLDN5	3.01e-24	2.74e-25	1.41622
CLDN6	1.5e-25	1.24e-26	1.08419
CLEC14A	3.06e-24	2.79e-25	1.10217
CLEC2L	8.76e-19	1.18e-19	1.04181
CLEC4G	2.8e-12	6.02e-13	1.18266
CLEC4GP1	6.56e-40	1.64e-41	2.12576
CLGN	4.49e-21	5.15e-22	1.12807
CLIC3	1.62e-34	6.6e-36	2.00824
CLIC6	1.43e-26	1.1e-27	1.21564
CLIP1	6.73e-19	9.01e-20	1.02679
CLIP3	4.6e-16	7.52e-17	1.32432
CLIP4	9.19e-27	6.98e-28	1.59056
CLK1	1.81e-58	4.78e-61	2.26533
CLK4	4.42e-25	3.8e-26	1.44707
CLMN	1.85e-26	1.44e-27	1.00141
CLPTM1L	1.07e-20	1.26e-21	1.22525
CLSTN2	1.45e-24	1.29e-25	1.17455
CLVS1	2.16e-17	3.22e-18	1.17765
CLVS2	2.73e-13	5.45e-14	1.01337
CMIP	2.4e-42	4.71e-44	1.00592
CMSS1	5.4e-22	5.81e-23	1.07887
CMTM1	1.35e-62	1.95e-65	3.52762
CMTM2	8.57e-40	2.17e-41	1.57164
CMTM3	6.24e-32	3.16e-33	1.8636
CMYA5	4.74e-18	6.74e-19	1.00594
CNDP2	1.22e-22	1.25e-23	1.23151
CNGA3	1.07e-15	1.79e-16	1.19932
CNIH3	3.57e-10	8.99e-11	1.00599
CNKSR3	4.41e-54	2.12e-56	1.8187
CNMD	4.24e-39	1.15e-40	1.4561
CNN1	1.71e-12	3.62e-13	1.30513
CNN3	2.11e-29	1.31e-30	1.09519
CNNM1	4.47e-25	3.84e-26	1.10313
CNNM2	1.9e-25	1.59e-26	1.09697
CNOT6	3.17e-56	1.12e-58	1.66934
CNOT6L	1.04e-24	9.17e-26	1.17114
CNPY1	2.73e-17	4.09e-18	1.03304
CNR1	3.51e-26	2.78e-27	1.88719
CNR2	2.45e-09	6.57e-10	1.00801
CNRIP1	1.76e-33	7.8e-35	1.13268
CNTF	3.4e-38	9.99e-40	1.23431
CNTFR	6.25e-10	1.6e-10	1.13994
CNTN1	2.52e-34	1.04e-35	1.08747
CNTN2	1.65e-13	3.25e-14	1.18525
CNTN4	7.25e-54	3.59e-56	1.53907
CNTN5	3.19e-14	5.96e-15	1.10607
CNTNAP1	1.99e-21	2.23e-22	1.25651
CNTNAP2	1.73e-18	2.38e-19	1.12365
CNTNAP5	9.11e-31	5.06e-32	1.19858
COBL	8.99e-60	1.99e-62	1.30988
COCH	8.52e-18	1.23e-18	1.48084
COG1	1.95e-45	2.75e-47	1.27815
COG7	8.73e-51	6.47e-53	2.75752
COL11A1	1.39e-12	2.92e-13	1.18625
COL11A2	8.16e-14	1.57e-14	1.34069
COL12A1	8.33e-25	7.29e-26	1.07386
COL14A1	7.21e-17	1.11e-17	1.17751
COL15A1	8.56e-33	4.03e-34	1.17459
COL18A1	2.9e-41	6.33e-43	1.14322
COL19A1	1.14e-17	1.66e-18	1.54719
COL1A1	5.86e-19	7.81e-20	1.51144
COL1A2	1.31e-17	1.92e-18	1.15989
COL22A1	2.84e-09	7.66e-10	1.05923
COL23A1	1.46e-18	2.01e-19	1.09014
COL24A1	5.69e-21	6.57e-22	1.5489
COL25A1	2.59e-43	4.6e-45	1.41646
COL26A1	9.29e-17	1.45e-17	1.01739
COL27A1	1.93e-08	5.57e-09	1.34063
COL2A1	1.47e-21	1.62e-22	1.24871
COL4A1	6.51e-32	3.31e-33	1.12766
COL4A2	2.15e-22	2.25e-23	1.17621
COL4A3	8.77e-18	1.27e-18	1.26316
COL4A4	8.77e-18	1.27e-18	1.26316
COL5A1	1.33e-15	2.24e-16	1.15292
COL6A2	2.88e-08	8.45e-09	1.18132
COL6A5	1.32e-18	1.81e-19	1.45206
COL7A1	1.59e-14	2.9e-15	1.00727
COL8A1	1.04e-20	1.23e-21	1.23135
COL9A1	1.07e-26	8.16e-28	1.57762
COL9A2	1.41e-09	3.71e-10	1.14337
COL9A3	2.89e-09	7.82e-10	1.03144
COLEC12	6.38e-24	5.97e-25	1.14784
COLGALT2	2.65e-16	4.27e-17	1.13703
COMP	3.04e-10	7.61e-11	1.00311
COQ8A	3e-50	2.4e-52	1.01029
CORO1C	3.96e-27	2.92e-28	1.069
COX4I2	8.08e-26	6.57e-27	1.35444
CPAMD8	8.64e-18	1.25e-18	1.13116
CPE	1.32e-08	3.76e-09	1.02825
CPEB1	4.05e-35	1.57e-36	1.0911
CPEB2	2.31e-31	1.23e-32	1.02611
CPLX1	2.64e-09	7.1e-10	1.17368
CPLX2	2.39e-08	6.96e-09	1.01294
CPLX3	2.14e-32	1.04e-33	1.0729
CPNE2	5.21e-18	7.44e-19	1.40147
CPNE5	3.93e-53	2.15e-55	1.65497
CPNE8	8.5e-07	2.84e-07	1.04437
CPSF6	1.17e-22	1.2e-23	1.15406
CPT1A	3.9e-28	2.67e-29	1.844
CPT1C	3.76e-38	1.11e-39	2.32471
CPXM1	6.35e-14	1.21e-14	1.02138
CPXM2	2.87e-26	2.26e-27	1.10989
CPZ	1.68e-07	5.25e-08	1.12382
CR1	5.15e-49	4.73e-51	1.99077
CR1L	3.73e-14	6.99e-15	1.2042
CR2	1.84e-10	4.53e-11	1.06451
CRABP1	1.16e-12	2.43e-13	1.05978
CRACDL	1.42e-19	1.82e-20	1.73593
CRACR2A	6.53e-23	6.57e-24	1.11553
CRB2	3.29e-27	2.41e-28	1.09467
CRCT1	6.87e-13	1.41e-13	1.06818
CREB3L1	1.06e-20	1.24e-21	1.10987
CREB5	4.21e-20	5.17e-21	1.17008
CRH	4.44e-12	9.69e-13	1.18596
CRHBP	6.92e-33	3.24e-34	1.04123
CRHR1	7.68e-11	1.84e-11	1.05815
CRHR2	1.99e-30	1.13e-31	1.05481
CRIM1	4.66e-32	2.34e-33	1.20013
CRIP1	1.18e-17	1.72e-18	1.37601
CRISPLD1	3.14e-43	5.63e-45	1.40235
CRLF1	1.63e-06	5.57e-07	1.0275
CRMP1	1.48e-06	5.05e-07	1.11392
CRTAC1	3.6e-19	4.73e-20	1.03145
CRY2	5.26e-36	1.88e-37	1.49177
CRYBA2	6.9e-24	6.46e-25	1.06808
CRYBG1	2.3e-21	2.59e-22	1.03065
CRYGD	3.7e-15	6.46e-16	1.16288
CRYL1	1.05e-48	9.97e-51	1.78668
CRYM	4.27e-10	1.08e-10	1.14514
CSGALNACT1	3.83e-31	2.07e-32	1.03539
CSGALNACT2	1.79e-11	4.08e-12	1.03757
CSMD1	1.81e-16	2.88e-17	1.04707
CSMD2	5.32e-15	9.38e-16	1.07883
CSMD3	4.41e-11	1.03e-11	1.00749
CSNK1A1	1.27e-29	7.74e-31	1.05108
CSNK2B	5.48e-34	2.33e-35	1.02591
CSPG5	1.52e-35	5.66e-37	1.20833
CSRP1	1.49e-18	2.04e-19	1.00201
CTBP1	5.32e-24	4.95e-25	1.07045
CTBP2	4.91e-34	2.08e-35	1.11825
CTDSP1	3.41e-37	1.1e-38	1.01225
CTDSP2	1.34e-16	2.11e-17	1.15718
CTDSPL	2.74e-33	1.24e-34	1.22762
CTNNA2	2e-11	4.57e-12	1.05854
CTNND2	2.54e-23	2.48e-24	1.07805
CTPS1	6.2e-28	4.31e-29	1.03827
CTSF	7.64e-06	2.79e-06	1.02325
CUX2	2.4e-25	2.02e-26	1.26715
CXCL12	3.35e-09	9.09e-10	1.02921
CXCL14	4.55e-13	9.24e-14	1.50178
CXCR4	4.89e-09	1.35e-09	1.04341
CXXC5	1.2e-23	1.14e-24	1.07769
CYB561A3	8.26e-22	8.99e-23	1.03135
CYBA	1.49e-19	1.9e-20	1.00972
CYBRD1	2.35e-16	3.77e-17	1.48869
CYFIP1	1.58e-28	1.05e-29	1.07307
CYGB	1.07e-14	1.93e-15	1.0392
CYLD	1.88e-31	9.92e-33	1.00538
CYP11A1	9.71e-13	2.02e-13	1.23113
CYP1B1	1.22e-37	3.77e-39	1.20505
CYP24A1	1.18e-21	1.3e-22	1.43294
CYP26A1	9.02e-41	2.06e-42	1.18121
CYP26B1	3.51e-11	8.18e-12	1.03874
CYP26C1	1.42e-19	1.82e-20	1.03298
CYP2E1	2.62e-07	8.33e-08	1.01064
CYP2U1	1.7e-10	4.17e-11	1.25862
CYP4F22	3.1e-09	8.41e-10	1.11711
CYP7B1	7.25e-38	2.2e-39	1.64585
CYS1	2.15e-22	2.25e-23	1.07011
CYTH2	7.96e-39	2.21e-40	2.55653
CYTL1	1.64e-18	2.26e-19	1.3246
CYYR1	2.08e-22	2.17e-23	1.80513
DAAM1	3.1e-26	2.45e-27	1.21678
DAAM2	1.34e-30	7.52e-32	1.17867
DAB1	2.61e-21	2.94e-22	1.01777
DAB2	1.44e-23	1.38e-24	1.51052
DAB2IP	5.5e-15	9.71e-16	1.17288
DAGLA	1.3e-43	2.23e-45	1.13969
DAP	7.4e-38	2.24e-39	1.76939
DAPK2	1.88e-41	4.01e-43	1.51603
DAW1	2.09e-10	5.16e-11	1.007
DAXX	3.08e-44	4.97e-46	1.62074
DBN1	1.99e-15	3.4e-16	1.00643
DBNDD2	2e-39	5.24e-41	1.46399
DBX1	1.47e-16	2.32e-17	1.05959
DBX2	6.18e-15	1.09e-15	1.13266
DCAF5	6.41e-44	1.07e-45	1.19565
DCC	5.66e-22	6.1e-23	1.0417
DCHS1	2.2e-15	3.77e-16	1.45236
DCHS2	6.58e-31	3.61e-32	1.0646
DCLK1	1.85e-38	5.3e-40	2.04245
DCLK2	1.03e-20	1.21e-21	1.01441
DCTN1	1.25e-18	1.71e-19	1.27872
DDAH2	7.1e-15	1.26e-15	1.00081
DDIT4L	3.46e-18	4.88e-19	1.44766
DDX25	1.03e-22	1.05e-23	1.04776
DENND2A	8.03e-19	1.08e-19	1.12611
DENND2B	3.52e-46	4.55e-48	1.01844
DENND3	9.54e-29	6.22e-30	1.34004
DENND4B	1.88e-33	8.37e-35	1.03609
DERL1	3.85e-22	4.1e-23	1.10663
DES	1.1e-15	1.84e-16	1.1539
DEUP1	4.78e-10	1.22e-10	1.04882
DEXI	1.72e-26	1.33e-27	1.13913
DGCR8	7.78e-22	8.45e-23	1.09494
DGKG	1.29e-36	4.38e-38	1.02939
DGKI	3.09e-38	9.05e-40	1.2023
DGKQ	4.89e-19	6.49e-20	1.03807
DGKZ	1e-08	2.82e-09	1.05836
DGLUCY	3.83e-12	8.33e-13	1.00035
DHCR24	4.18e-21	4.78e-22	1.35452
DHDDS	1e-07	3.07e-08	1.19182
DHH	2.46e-14	4.56e-15	1.01388
DHRS3	1.47e-24	1.31e-25	1.12406
DHRS7B	1.22e-31	6.34e-33	1.52192
DIAPH3	2.72e-30	1.57e-31	1.3562
DIDO1	5.19e-12	1.14e-12	1.09044
DIP2C	2.77e-33	1.25e-34	1.0756
DIPK1B	1.24e-12	2.6e-13	1.00005
DIPK1C	4.84e-09	1.33e-09	1.07164
DIRAS1	3.25e-27	2.38e-28	1.95901
DISP3	5.02e-33	2.32e-34	1.66757
DKFZP434H168	2.91e-21	3.29e-22	1.0067
DKK1	1.51e-07	4.72e-08	1.13894
DKK2	1.33e-23	1.27e-24	1.21816
DKK3	8.56e-24	8.07e-25	1.11935
DLC1	4.21e-30	2.47e-31	1.12899
DLEU7	2.84e-30	1.64e-31	1.07022
DLG2	1.65e-16	2.62e-17	1.81675
DLGAP2	3.11e-07	9.97e-08	1.0887
DLGAP3	9.93e-13	2.06e-13	1.135
DLK1	1.93e-24	1.74e-25	1.24183
DLL1	5.41e-10	1.38e-10	1.06175
DLL3	7.42e-35	2.93e-36	1.08268
DLX2	7.83e-14	1.5e-14	1.14158
DLX3	4.82e-11	1.13e-11	1.18538
DLX4	4.03e-15	7.05e-16	1.1067
DLX5	7.63e-35	3.02e-36	1.0525
DLX6	9.37e-32	4.82e-33	1.12948
DLX6-AS1	1.25e-10	3.05e-11	1.06376
DMGDH	4.22e-34	1.78e-35	1.42229
DMRT1	1.29e-38	3.65e-40	1.43702
DMRT3	1.46e-16	2.3e-17	1.03686
DMRTA1	1.39e-20	1.65e-21	1.75096
DMRTA2	3.41e-43	6.14e-45	1.00529
DNAAF5	4.94e-21	5.69e-22	1.12616
DNAH11	2.87e-19	3.74e-20	1.54141
DNAI1	1.68e-23	1.62e-24	1.16655
DNAI2	2.34e-17	3.49e-18	1.15721
DNAJC11	2.53e-45	3.62e-47	1.5727
DNAJC6	5.39e-14	1.02e-14	1.20694
DNASE1L2	6.26e-14	1.19e-14	1.01453
DNER	4.77e-14	9e-15	1.2478
DNHD1	2.92e-23	2.86e-24	1.31574
DNM3	4.47e-09	1.23e-09	1.43213
DNMT3A	1.46e-20	1.73e-21	1.23289
DNTT	3.07e-37	9.84e-39	1.34966
DOC2A	6e-15	1.06e-15	1.08648
DOCK1	7.1e-16	1.18e-16	1.48848
DOCK10	8.09e-14	1.55e-14	1.10922
DOCK2	5.72e-24	5.33e-25	1.25582
DOCK3	3.48e-27	2.56e-28	1.29377
DOCK6	1.83e-46	2.29e-48	1.40471
DOCK9	2.85e-13	5.7e-14	1.01509
DOK5	1.1e-32	5.23e-34	1.74565
DOK6	1.61e-22	1.66e-23	1.02186
DOT1L	3.93e-24	3.61e-25	1.02489
DPEP1	2.99e-16	4.82e-17	1.09117
DPP10	4.7e-42	9.48e-44	1.05859
DPP6	1.93e-34	7.92e-36	1.08593
DPY19L2	1.9e-32	9.23e-34	1.29823
DPY19L2P2	8.22e-42	1.7e-43	1.24289
DPY19L2P4	5.77e-19	7.69e-20	1.29466
DPYS	1.67e-32	8.04e-34	1.03447
DPYSL4	9.81e-23	9.99e-24	1.20531
DPYSL5	2.84e-13	5.67e-14	1.09565
DRAXIN	3.29e-18	4.62e-19	1.08994
DRD1	9.47e-08	2.9e-08	1.14428
DRD4	1.5e-20	1.78e-21	1.10827
DRD5	2e-48	1.98e-50	1.10453
DSCAM	1.37e-09	3.6e-10	1.08773
DSCAML1	2.11e-10	5.23e-11	1.1335
DSE	2.44e-25	2.05e-26	1.12431
DSEL	2.39e-11	5.5e-12	1.03953
DST	3.43e-16	5.57e-17	1.0881
DTX1	3.53e-28	2.41e-29	1.11652
DTX3	8.32e-17	1.29e-17	1.27457
DUOX1	3.02e-16	4.88e-17	1.1807
DUSP10	5.78e-35	2.27e-36	1.05048
DUSP26	1.43e-11	3.23e-12	1.03467
DUSP4	5.86e-13	1.2e-13	1.14136
DYDC1	7.92e-22	8.61e-23	1.08737
DYDC2	4.26e-30	2.5e-31	1.08202
DYNC1I1	4.87e-27	3.62e-28	1.21948
DYNC2H1	9.85e-14	1.9e-14	1.52229
DYNLL2	2.18e-43	3.83e-45	1.09117
DYNLRB2	5.71e-10	1.46e-10	1.00193
DYSF	2.98e-18	4.18e-19	1.18986
DZIP1	2.32e-15	3.99e-16	1.03074
E4F1	8.88e-27	6.73e-28	1.68399
EBF1	7.34e-09	2.05e-09	1.04989
EBF2	4.36e-25	3.74e-26	1.122
EBF3	3.14e-19	4.1e-20	1.02261
EBF4	3.48e-15	6.06e-16	1.44441
ECE2	4.37e-23	4.34e-24	1.12054
ECEL1	7.79e-50	6.57e-52	1.00897
ECEL1P2	1.67e-46	2.08e-48	1.25366
ECHDC3	2.95e-06	1.03e-06	1.09102
ECRG4	2.43e-28	1.64e-29	1.0128
EDAR	8.87e-30	5.33e-31	1.63051
EDARADD	2.17e-15	3.71e-16	1.19058
EDIL3	3.06e-14	5.7e-15	1.13435
EDNRA	2.89e-17	4.35e-18	1.02706
EDNRB	1.03e-26	7.87e-28	1.09383
EEF1A2	1.57e-33	6.95e-35	1.20105
EEF1D	1.72e-13	3.37e-14	1.54805
EEFSEC	4.83e-42	9.74e-44	1.00678
EEPD1	4.09e-51	2.91e-53	1.07462
EFCAB1	2.34e-29	1.45e-30	1.22741
EFCAB11	3.09e-33	1.4e-34	1.08594
EFCAB14	1.55e-22	1.6e-23	1.00396
EFCAB6	3.24e-15	5.62e-16	1.61448
EFCC1	1.32e-43	2.27e-45	1.6547
EFEMP1	2.26e-25	1.9e-26	1.02347
EFEMP2	1.87e-14	3.42e-15	1.38168
EFHD1	2.1e-36	7.26e-38	1.42482
EFHD2	1.03e-20	1.21e-21	1.16421
EFNB3	5.83e-17	8.95e-18	1.58609
EFS	4.02e-17	6.1e-18	1.00187
EGFEM1P	1.61e-12	3.4e-13	1.14085
EGFLAM	1.7e-20	2.04e-21	1.05896
EGFR	6.37e-67	4.44e-70	1.03384
EGLN2	1.2e-26	9.17e-28	1.00219
EGR2	1.61e-20	1.92e-21	1.17349
EGR3	8.59e-12	1.91e-12	1.08646
EGR4	4.2e-15	7.36e-16	1.2439
EHBP1L1	1.11e-31	5.72e-33	1.03419
EHD1	2.82e-36	9.87e-38	1.58101
EHD3	3.15e-37	1.01e-38	1.80677
EHMT2	1.46e-33	6.43e-35	1.5094
EID3	4.62e-29	2.94e-30	1.53444
EIF2B3	4.65e-33	2.15e-34	1.60221
EIF4E1B	1.53e-27	1.09e-28	1.08274
EIF4E3	2.27e-25	1.91e-26	1.93453
EIF4G2	7.14e-19	9.57e-20	1.00892
EIF4H	4.79e-60	1.02e-62	2.07383
EIPR1	2.16e-19	2.79e-20	1.17444
ELAVL2	1.01e-18	1.37e-19	1.2505
ELAVL3	4.94e-12	1.08e-12	1.01838
ELAVL4	6.84e-34	2.94e-35	1.22422
ELF1	1.67e-34	6.82e-36	1.07203
ELFN2	6.36e-12	1.4e-12	1.0607
ELL	4.95e-62	7.89e-65	1.65113
ELMO1	5.6e-25	4.84e-26	1.02952
ELMOD1	9.55e-10	2.48e-10	1.0864
ELOA	5.18e-39	1.41e-40	1.3063
ELOVL2	1.43e-29	8.76e-31	1.73573
ELOVL4	5.64e-31	3.08e-32	1.2047
EMILIN2	3.31e-13	6.65e-14	1.11632
EMILIN3	7.24e-54	3.59e-56	1.64945
EML1	9.49e-31	5.28e-32	1.28044
EMP2	2.62e-28	1.76e-29	1.24364
EMX1	8.89e-17	1.38e-17	1.0553
EMX2	2.9e-07	9.29e-08	1.05005
EMX2OS	1.4e-15	2.36e-16	1.02439
EN1	1.05e-19	1.32e-20	1.13393
EN2	5.73e-11	1.36e-11	1.18621
ENKD1	1.94e-16	3.09e-17	1.6216
ENO2	8.56e-33	4.03e-34	1.10481
ENO3	6.99e-43	1.3e-44	1.27194
ENOX1	1.11e-11	2.49e-12	1.06558
ENPEP	2.35e-18	3.27e-19	1.21579
EOMES	1.1e-10	2.66e-11	1.01931
EPB41L3	2.31e-13	4.58e-14	1.03061
EPB41L4A	9.27e-10	2.41e-10	1.14759
EPC1	2.03e-34	8.33e-36	1.28551
EPG5	1.5e-26	1.16e-27	1.15575
EPHA10	9.5e-15	1.7e-15	1.18509
EPHA3	2.57e-11	5.92e-12	1.19287
EPHA4	2.12e-27	1.53e-28	1.92383
EPHA5	1.41e-31	7.34e-33	1.0061
EPHA6	4.17e-15	7.3e-16	1.79948
EPHA7	7.54e-21	8.78e-22	1.20283
EPHA8	2.3e-16	3.69e-17	1.18025
EPHB1	6.01e-13	1.23e-13	1.1311
EPHB3	1.37e-26	1.05e-27	1.14389
EPHB6	2.9e-31	1.55e-32	2.76607
EPHX1	4.56e-41	1.01e-42	1.39783
EPHX3	1.95e-25	1.63e-26	1.04937
EPO	9.77e-23	9.95e-24	1.45242
EPOP	1.31e-25	1.08e-26	1.12585
EPPK1	9.48e-28	6.68e-29	1.22776
EPS8L1	3.75e-37	1.21e-38	1.36098
EPS8L2	1.51e-17	2.23e-18	1.04741
ERBB4	7.08e-14	1.35e-14	1.10658
ERC2	1.11e-09	2.91e-10	1.00592
ERGIC1	2.06e-18	2.86e-19	1.16878
ERICH3	1.99e-25	1.67e-26	1.06857
ERICH6B	1.7e-09	4.52e-10	1.17054
ESPN	3.28e-09	8.89e-10	1.18647
ESPNP	4.74e-26	3.79e-27	1.27373
ESR1	1.59e-17	2.34e-18	1.08013
ESRRB	2.15e-15	3.69e-16	1.08897
ESRRG	1.74e-30	9.91e-32	1.00114
ESYT3	6.86e-08	2.08e-08	1.00343
ETNPPL	1.95e-15	3.33e-16	1.15205
ETS1	1.62e-19	2.07e-20	1.16866
ETV6	4.35e-24	4.02e-25	1.33678
EVA1B	1.96e-11	4.47e-12	1.12402
EVC	2.78e-26	2.19e-27	1.04469
EVC2	1.56e-24	1.4e-25	1.13598
EVI5L	3.94e-21	4.5e-22	1.6122
EVX1	3.43e-06	1.21e-06	1.1137
EVX2	3.64e-14	6.82e-15	1.01417
EXD3	9.68e-41	2.22e-42	1.04597
EXOC2	6.85e-62	1.12e-64	1.07463
EXOC3L2	1.55e-20	1.85e-21	1.0136
EXT1	2.93e-30	1.7e-31	1.11639
EYA2	2.13e-18	2.96e-19	1.2389
EYA4	3.36e-31	1.81e-32	1.24397
F13A1	2.53e-17	3.79e-18	1.00187
F2R	1.4e-15	2.38e-16	1.36533
F7	4.12e-38	1.22e-39	1.36612
FADS1	4.01e-06	1.42e-06	1.02159
FADS2	1.4e-16	2.2e-17	1.15252
FAIM2	3.75e-25	3.2e-26	1.11103
FAM110A	2.41e-26	1.89e-27	1.21203
FAM110B	5.16e-26	4.14e-27	1.0313
FAM120A	3.32e-27	2.43e-28	1.04778
FAM120AOS	3.32e-27	2.43e-28	1.04778
FAM126A	1.8e-13	3.54e-14	1.12505
FAM135B	1.06e-49	9.08e-52	1.19058
FAM13B	9.77e-27	7.43e-28	1.07657
FAM155A	1.56e-27	1.12e-28	1.34646
FAM160A1	1.58e-24	1.41e-25	1.36807
FAM162B	3.05e-24	2.78e-25	1.15033
FAM163A	6.28e-25	5.45e-26	1.01413
FAM171A1	1.59e-60	3.18e-63	2.28749
FAM181B	1.88e-06	6.46e-07	1.07205
FAM183A	4.23e-07	1.37e-07	1.09732
FAM184A	2.63e-12	5.64e-13	1.06072
FAM184B	5.54e-18	7.92e-19	1.03744
FAM20A	4.39e-18	6.23e-19	1.35318
FAM20B	2.76e-27	2.01e-28	1.04175
FAM20C	3.38e-21	3.84e-22	1.55906
FAM218A	7.15e-24	6.71e-25	1.2077
FAM219A	1.68e-23	1.62e-24	1.16655
FAM221A	2.29e-20	2.76e-21	1.32481
FAM24B	1.23e-13	2.39e-14	1.17592
FAM43A	1.5e-05	5.63e-06	1.17323
FAM43B	5.2e-42	1.05e-43	1.30253
FAM72A	2.92e-46	3.73e-48	1.35486
FAM72B	1.12e-24	9.85e-26	2.72697
FAM78A	6.4e-12	1.41e-12	1.3701
FAM78B	2e-10	4.95e-11	1.06169
FAM83E	3.26e-19	4.27e-20	1.0368
FAM83G	1.08e-25	8.9e-27	1.15343
FAN1	9.43e-19	1.28e-19	1.09212
FANCC	5.09e-53	2.82e-55	1.17935
FARP1	1.87e-26	1.46e-27	1.06245
FAS	2.11e-22	2.21e-23	1.16481
FAT1	8.24e-13	1.7e-13	1.12641
FAT4	8.71e-34	3.78e-35	1.11447
FBLIM1	1.98e-27	1.43e-28	1.19453
FBLL1	1.72e-20	2.06e-21	1.12026
FBLN1	2e-10	4.94e-11	1.27963
FBLN2	2.49e-28	1.67e-29	1.25215
FBLN5	8.81e-12	1.96e-12	1.46461
FBN1	1e-25	8.22e-27	1.55244
FBN2	8.77e-32	4.5e-33	1.09017
FBXL14	2.16e-44	3.43e-46	1.70486
FBXL16	6.1e-13	1.25e-13	1.00918
FBXL21P	2.03e-31	1.07e-32	1.13196
FBXL7	1.4e-22	1.45e-23	1.47395
FBXL8	2.22e-35	8.42e-37	1.02057
FBXO10	1.08e-14	1.95e-15	1.31864
FBXO17	4.23e-27	3.13e-28	1.0549
FBXO2	2.29e-24	2.07e-25	1.04947
FBXO22	1.13e-43	1.94e-45	1.95831
FBXO27	2.48e-14	4.58e-15	1.09864
FBXO39	2.81e-12	6.05e-13	1.17393
FBXO44	2.29e-24	2.07e-25	1.04947
FBXW11	7.88e-50	6.64e-52	1.52268
FCHO1	1.36e-35	5.03e-37	1.03775
FCRLB	2.31e-12	4.94e-13	1.29681
FDFT1	2.23e-41	4.8e-43	1.5455
FER1L4	3.09e-15	5.36e-16	1.01335
FERD3L	3.01e-20	3.66e-21	1.31047
FERMT2	2.08e-11	4.77e-12	1.29177
FES	7.1e-17	1.1e-17	1.23916
FEV	5.79e-19	7.71e-20	1.06668
FEZ1	2.99e-14	5.57e-15	1.12756
FEZF1	1.38e-11	3.12e-12	1.03021
FEZF2	4.6e-35	1.79e-36	1.04149
FGF10	3.06e-11	7.09e-12	1.11919
FGF12	6.27e-17	9.65e-18	1.04384
FGF14	3.29e-17	4.96e-18	1.07057
FGF19	9.26e-12	2.07e-12	1.31407
FGF2	1.55e-18	2.13e-19	1.07664
FGF20	3.42e-10	8.6e-11	1.01349
FGF21	5.24e-31	2.86e-32	1.28083
FGF3	2.7e-16	4.34e-17	1.13695
FGF4	2.63e-31	1.4e-32	1.2795
FGF5	4.87e-18	6.93e-19	1.31607
FGF8	1.53e-25	1.27e-26	1.00491
FGF9	9.49e-21	1.11e-21	1.5878
FGFR1	1.96e-16	3.12e-17	1.06723
FGFR2	4.97e-27	3.7e-28	1.01051
FGGY	8.92e-24	8.43e-25	1.07635
FGL2	2.46e-27	1.79e-28	2.10551
FGR	5.74e-14	1.09e-14	1.41328
FIBIN	2.15e-16	3.43e-17	1.00949
FIGLA	1.33e-44	2.06e-46	1.13287
FIGN	8.9e-39	2.48e-40	1.79932
FILIP1L	5.4e-22	5.81e-23	1.07887
FJX1	1.83e-10	4.49e-11	1.19609
FLI1	1.42e-11	3.21e-12	1.00293
FLII	4.11e-27	3.04e-28	1.09815
FLJ16779	5.07e-24	4.7e-25	2.47625
FLNC	1.15e-21	1.27e-22	1.15967
FLOT1	6.06e-29	3.9e-30	1.00813
FLRT2	7.21e-13	1.48e-13	1.04418
FLT1	2.22e-12	4.73e-13	1.00458
FLT3	5.07e-13	1.03e-13	1.34495
FLT4	7.31e-35	2.89e-36	1.40016
FMN1	6.29e-15	1.11e-15	1.01181
FMN2	3.88e-13	7.84e-14	1.01468
FMNL1	7.27e-18	1.05e-18	1.24489
FMNL2	3.42e-25	2.91e-26	1.26951
FNDC1	1.27e-16	2e-17	1.29751
FNDC4	2.34e-08	6.8e-09	1.09223
FNIP1	2.53e-33	1.14e-34	1.43152
FOLH1	3.09e-23	3.03e-24	1.43105
FOLR1	1.02e-36	3.43e-38	1.37505
FOSB	3.48e-25	2.97e-26	1.76428
FOSL1	2.32e-24	2.1e-25	1.18988
FOXA1	2.62e-13	5.22e-14	1.44405
FOXB1	3.91e-12	8.51e-13	1.02859
FOXB2	2.64e-33	1.19e-34	1.11058
FOXC2	6.09e-19	8.13e-20	1.01844
FOXD2	3.96e-31	2.14e-32	1.27695
FOXD3	1.85e-30	1.05e-31	1.46857
FOXD4	4.73e-56	1.72e-58	2.85008
FOXE1	6.81e-24	6.38e-25	1.15048
FOXF1	1.64e-25	1.36e-26	1.09078
FOXF2	4.92e-31	2.67e-32	1.03694
FOXG1	7.23e-28	5.05e-29	1.01871
FOXI2	5.46e-24	5.08e-25	1.01897
FOXI3	3.64e-17	5.51e-18	1.13734
FOXJ2	3.62e-40	8.79e-42	2.06791
FOXK1	1.84e-23	1.78e-24	1.15154
FOXL1	1.76e-34	7.18e-36	1.01329
FOXL2	1.13e-10	2.74e-11	1.03504
FOXL2NB	1.55e-05	5.83e-06	1.05487
FOXN3	7.86e-18	1.13e-18	1.2248
FOXN4	5.89e-26	4.74e-27	2.36538
FOXO1	8.32e-25	7.28e-26	1.05648
FOXP1	4.21e-28	2.88e-29	1.17952
FRAS1	6.09e-15	1.08e-15	1.00198
FREM2	5.19e-11	1.23e-11	1.09851
FREM3	3.71e-30	2.17e-31	1.09164
FRMD3	4.98e-15	8.77e-16	1.21948
FRMD4A	8.3e-16	1.38e-16	1.02472
FRMD6	3.8e-16	6.18e-17	1.21289
FRRS1L	2.71e-35	1.03e-36	2.24011
FRYL	1.59e-44	2.49e-46	1.88972
FSCN1	6.34e-12	1.4e-12	1.2599
FSD1	7.55e-13	1.56e-13	1.01659
FST	1.26e-08	3.6e-09	1.17152
FSTL1	6.23e-16	1.03e-16	1.92686
FSTL4	1.16e-13	2.25e-14	1.11609
FSTL5	4.52e-11	1.06e-11	1.0186
FTSJ3	1.56e-22	1.62e-23	1.00263
FUT1	5.24e-31	2.86e-32	1.28083
FUT9	1.05e-25	8.58e-27	1.01917
FUZ	4.47e-10	1.13e-10	1.01126
FXYD7	4.82e-29	3.08e-30	1.55604
FZD1	5.42e-45	8.06e-47	2.37248
FZD10	6.68e-10	1.72e-10	1.02232
FZD2	1.13e-52	6.6e-55	2.46738
FZD6	1.16e-25	9.5e-27	1.10289
FZD7	3.58e-32	1.78e-33	1.29405
FZD8	1.43e-25	1.19e-26	2.04769
GAB1	1.68e-46	2.09e-48	1.07841
GABARAP	1.21e-33	5.32e-35	1.17072
GABARAPL2	9.85e-43	1.85e-44	1.09972
GABBR1	4.38e-11	1.03e-11	1.06116
GABBR2	9.17e-21	1.07e-21	1.08086
GABRA1	5.84e-12	1.28e-12	1.02269
GABRA4	9.24e-19	1.25e-19	1.02348
GABRA5	6.88e-14	1.31e-14	1.01956
GABRB2	1.66e-07	5.2e-08	1.01267
GABRB3	2.17e-16	3.47e-17	1.07787
GABRD	1.46e-21	1.62e-22	1.20613
GABRG1	1.69e-21	1.88e-22	1.20135
GABRG2	4.69e-16	7.67e-17	1.11494
GABRG3	3.82e-17	5.78e-18	1.5065
GAD1	3.36e-25	2.86e-26	1.03065
GAD2	6.61e-41	1.49e-42	1.08912
GADD45B	1.97e-44	3.12e-46	1.28901
GAL	2.01e-30	1.15e-31	1.69058
GAL3ST3	3.53e-23	3.49e-24	1.34373
GALC	3.59e-06	1.27e-06	1.0961
GALNT13	3.33e-21	3.78e-22	1.03417
GALNT14	1.82e-19	2.34e-20	1.07562
GALNT16	1.46e-09	3.86e-10	1.01398
GALNT17	6.51e-23	6.54e-24	1.05043
GALNT2	3.64e-27	2.68e-28	1.23188
GALNT8	3.67e-14	6.88e-15	1.09873
GALNT9	3.88e-10	9.78e-11	1.37097
GALNTL6	1.18e-11	2.66e-12	1.03375
GALR1	5.7e-28	3.95e-29	1.03403
GALR2	1.18e-16	1.86e-17	1.01076
GALR3	2.07e-24	1.86e-25	1.19643
GAMT	8.16e-28	5.72e-29	1.58329
GAPDHS	2.81e-24	2.56e-25	1.0351
GAREM2	2.8e-22	2.95e-23	1.08739
GAS1	6.63e-08	2e-08	1.01813
GAS2	1.3e-16	2.05e-17	1.42364
GAS7	1.15e-20	1.36e-21	1.35946
GASK1A	8.63e-10	2.24e-10	1.03607
GATA2	2.55e-23	2.49e-24	1.06318
GATA3	4.64e-27	3.44e-28	1.00096
GATA4	5.52e-28	3.82e-29	1.03646
GATA5	2.51e-21	2.83e-22	1.15282
GATM	1.32e-11	2.98e-12	1.32285
GBE1	2.53e-29	1.58e-30	1.37699
GBGT1	3.65e-34	1.53e-35	1.24853
GBX1	4.59e-08	1.37e-08	1.17303
GCK	2.35e-20	2.84e-21	1.54499
GCKR	2.34e-08	6.8e-09	1.09223
GCLC	3.25e-18	4.56e-19	1.12803
GCM2	4.87e-30	2.87e-31	1.04775
GCOM1	3.73e-26	2.97e-27	1.30078
GCSAM	6.23e-15	1.1e-15	1.13801
GDF1	3.1e-19	4.05e-20	1.25366
GDF10	3.42e-23	3.37e-24	1.02164
GDF6	6.4e-31	3.51e-32	1.00828
GDF7	4.52e-18	6.43e-19	1.10922
GDNF	2.27e-22	2.37e-23	1.00096
GFI1	2.26e-16	3.61e-17	1.09399
GFM1	4.09e-17	6.21e-18	1.65442
GFPT2	6.5e-11	1.55e-11	1.09055
GFRA1	2.58e-41	5.6e-43	1.10989
GFRA3	1.74e-12	3.68e-13	1.18396
GFRA4	1.62e-45	2.27e-47	2.45657
GGN	1.67e-25	1.39e-26	1.21177
GHR	4.56e-11	1.07e-11	1.27937
GHSR	3.58e-15	6.24e-16	1.04916
GINS4	2.29e-34	9.45e-36	1.92132
GIPC3	2.86e-07	9.12e-08	1.16528
GJA1	1.15e-18	1.57e-19	1.20139
GJA3	2.02e-17	3.01e-18	1.29164
GJA4	4.55e-17	6.93e-18	1.1793
GJB6	6.69e-13	1.37e-13	1.18173
GJC1	1.18e-08	3.37e-09	1.03389
GJC2	1.47e-44	2.3e-46	1.34011
GJD2	1.99e-25	1.67e-26	1.38728
GJD4	3.79e-45	5.53e-47	1.24971
GLB1L2	1.2e-25	9.86e-27	2.17387
GLB1L3	1.06e-24	9.35e-26	1.40743
GLDC	2.63e-24	2.39e-25	1.34189
GLI3	2.1e-24	1.89e-25	1.01162
GLIPR1L1	9.4e-08	2.88e-08	1.00062
GLIS3	4.08e-25	3.5e-26	1.2077
GLP1R	4.71e-09	1.29e-09	1.05942
GLRA1	2.74e-32	1.35e-33	1.5827
GLRA3	6.76e-21	7.84e-22	1.33864
GLRB	3.85e-35	1.49e-36	1.08721
GLT1D1	7.14e-15	1.27e-15	1.04181
GLT8D2	3.67e-15	6.41e-16	1.51416
GLTP	1.84e-25	1.54e-26	1.01264
GMDS	2.83e-12	6.09e-13	1.17471
GMPPA	2.83e-39	7.52e-41	1.01789
GNA11	2.22e-18	3.09e-19	1.0328
GNA12	3.75e-16	6.09e-17	1.00345
GNAI2	2.34e-11	5.37e-12	1.24819
GNAL	1.78e-30	1.01e-31	1.08646
GNAO1	9.1e-16	1.52e-16	1.32
GNAS	3.62e-26	2.88e-27	1.01802
GNAS-AS1	5.71e-29	3.66e-30	1.03327
GNAZ	1.39e-34	5.62e-36	1.07634
GNB1	1.21e-13	2.34e-14	1.12151
GNB2	5.37e-41	1.2e-42	1.32198
GNB4	4.18e-07	1.35e-07	1.11527
GNE	1.11e-17	1.62e-18	1.44957
GNG11	2.36e-14	4.37e-15	1.02779
GNG7	3.59e-12	7.79e-13	1.13304
GNL1	1.4e-22	1.44e-23	1.26697
GNRH2	6.17e-39	1.7e-40	1.65009
GOLGA8A	1.25e-15	2.11e-16	1.38458
GOLGA8B	5.63e-17	8.64e-18	1.05221
GOLIM4	4.45e-29	2.83e-30	1.01085
GOLM1	1.76e-35	6.61e-37	1.4822
GPANK1	7.73e-29	5.01e-30	1.01981
GPBAR1	1.11e-16	1.74e-17	1.08263
GPBP1L1	5.86e-31	3.21e-32	1.04329
GPC1	3.14e-13	6.29e-14	1.13951
GPC2	4.76e-14	8.98e-15	1.0402
GPC5	4e-22	4.26e-23	1.10946
GPC6	1.6e-24	1.43e-25	1.74821
GPER1	7.37e-14	1.41e-14	1.20134
GPM6A	2.09e-22	2.18e-23	1.15106
GPNMB	2.24e-26	1.75e-27	1.14457
GPR12	1.39e-21	1.54e-22	1.09281
GPR135	5.28e-08	1.58e-08	1.01312
GPR137B	9.26e-11	2.23e-11	1.03521
GPR139	6.29e-15	1.12e-15	1.13257
GPR149	4.39e-14	8.28e-15	1.10732
GPR150	3.76e-09	1.03e-09	1.2029
GPR153	8.45e-10	2.19e-10	1.16738
GPR158	3.65e-37	1.18e-38	1.33562
GPR20	1.3e-17	1.9e-18	1.3557
GPR25	6.03e-19	8.04e-20	1.07836
GPR26	8.3e-28	5.82e-29	1.04552
GPR27	1.6e-21	1.78e-22	2.43707
GPR37	1.96e-12	4.16e-13	1.00617
GPR6	1.57e-17	2.32e-18	1.15952
GPR75	2.24e-66	1.74e-69	1.54548
GPR83	2e-18	2.77e-19	1.04232
GPR85	1.27e-30	7.14e-32	1.55108
GPR88	1.55e-35	5.79e-37	1.40371
GPRC5B	2.67e-09	7.2e-10	1.03405
GPRC5C	4.4e-24	4.06e-25	1.34369
GPRIN2	1.25e-21	1.38e-22	1.29667
GPT	1.31e-25	1.09e-26	1.00859
GPT2	1.85e-37	5.82e-39	1.7709
GPX7	2.13e-10	5.27e-11	1.23279
GRAMD1B	6.7e-19	8.96e-20	1.34783
GREB1L	9.52e-17	1.48e-17	1.32732
GRIA2	1.77e-22	1.83e-23	1.10578
GRIA4	1.14e-35	4.19e-37	1.35654
GRID1	1.53e-15	2.59e-16	1.02782
GRID2	1.1e-15	1.85e-16	1.10762
GRID2IP	7.32e-14	1.4e-14	1.15604
GRIK1	7.06e-31	3.89e-32	1.34191
GRIK2	1.39e-15	2.36e-16	1.15847
GRIK3	4.07e-19	5.37e-20	1.08523
GRIK5	8.77e-13	1.82e-13	1.24541
GRIN1	5.12e-13	1.04e-13	1.0278
GRIN2A	2.69e-31	1.43e-32	1.02531
GRIN2C	1.05e-15	1.76e-16	1.12713
GRIN2D	1.14e-53	5.75e-56	1.20999
GRIN3A	2.55e-32	1.25e-33	1.07732
GRK2	1.57e-37	4.89e-39	1.18356
GRK5	1.25e-17	1.83e-18	1.0011
GRM1	2.89e-18	4.05e-19	1.01952
GRM2	5.52e-23	5.53e-24	1.13123
GRM3	3.23e-43	5.79e-45	1.06691
GRM5	5.14e-14	9.72e-15	1.21875
GRM6	2.51e-15	4.33e-16	1.05653
GRM7	2.75e-11	6.36e-12	1.07912
GRM8	3.67e-09	1e-09	1.06464
GRP	1.65e-13	3.23e-14	1.08287
GRWD1	1.14e-53	5.75e-56	1.20999
GSC	1.24e-06	4.21e-07	1.09838
GSC2	9.47e-37	3.17e-38	1.23755
GSDME	6.57e-22	7.1e-23	1.46001
GSE1	3.45e-15	6e-16	1.09353
GSG1L	2.88e-20	3.49e-21	1.02776
GSTA4	1.41e-16	2.23e-17	1.08982
GSTM2	1.68e-53	8.72e-56	1.32586
GSX1	1.11e-13	2.15e-14	1.05564
GSX2	1.61e-12	3.4e-13	1.13081
GTF2F2	2.1e-42	4.1e-44	1.69172
GTF2IRD1	2.1e-18	2.92e-19	1.36445
GTF3C1	1.64e-61	2.82e-64	1.26639
GTPBP3	3e-25	2.54e-26	1.05588
GUCY1A1	1.41e-12	2.98e-13	1.0342
GUCY1A2	4.05e-15	7.08e-16	1.02608
GUCY1B1	3.58e-14	6.7e-15	1.07755
GUCY2D	2.27e-42	4.43e-44	1.08956
GYPC	9.68e-33	4.58e-34	1.16556
H1-10	4.97e-41	1.11e-42	1.06888
H1-10-AS1	4.97e-41	1.11e-42	1.06888
H2BC18	3.74e-57	1.18e-59	1.73676
H2BC3	2.94e-21	3.33e-22	1.7463
H3C11	1.55e-10	3.78e-11	1.10944
H3C3	2.18e-19	2.81e-20	1.90815
H4C13	1.83e-11	4.17e-12	1.16979
H4C6	3.07e-10	7.7e-11	1.00335
HAGH	2.44e-26	1.91e-27	1.91222
HAND1	1.3e-06	4.42e-07	1.02748
HAND2	1.71e-07	5.36e-08	1.00533
HAND2-AS1	3e-19	3.92e-20	1.10479
HAP1	8.93e-13	1.85e-13	1.47109
HAPLN2	4.7e-27	3.49e-28	1.3992
HAPLN4	1.67e-25	1.39e-26	1.31572
HBM	1.26e-12	2.65e-13	1.19365
HBP1	3.8e-36	1.34e-37	1.01347
HBQ1	5.41e-12	1.19e-12	1.12921
HBZ	1.21e-12	2.52e-13	1.00354
HCG4	5.76e-24	5.37e-25	1.10141
HCG4B	1.43e-09	3.78e-10	1.32033
HCG9	2.23e-12	4.76e-13	1.05555
HCK	2.96e-16	4.78e-17	1.15885
HCN1	4.34e-49	3.95e-51	1.07537
HCN4	1.26e-09	3.31e-10	1.06963
HCRTR2	2.47e-37	7.86e-39	1.24464
HDAC4	1.51e-38	4.28e-40	1.03524
HDAC7	2.31e-12	4.94e-13	1.12802
HDGFL3	2.4e-06	8.36e-07	1.03607
HEBP1	7.06e-32	3.59e-33	1.24224
HECW1	4.47e-24	4.13e-25	1.21066
HECW2	4.41e-14	8.3e-15	1.06593
HELT	7.06e-13	1.45e-13	1.01146
HEPACAM	1.58e-10	3.86e-11	1.27275
HERC5	6.64e-09	1.85e-09	1.26822
HES3	2.68e-22	2.82e-23	1.01354
HEY2	2.51e-21	2.82e-22	1.00417
HEYL	6.45e-13	1.32e-13	1.10182
HFM1	8.37e-11	2.01e-11	1.10612
HHAT	1.84e-27	1.33e-28	1.19003
HHEX	5.56e-11	1.32e-11	1.433
HHIP	1.35e-11	3.06e-12	1.05416
HHIPL1	3.72e-25	3.17e-26	1.33354
HIC1	3.63e-31	1.96e-32	1.00087
HIF3A	2.86e-13	5.7e-14	1.02388
HJV	1.66e-23	1.6e-24	1.09408
HLF	3.76e-08	1.11e-08	1.05767
HLTF	1.28e-09	3.36e-10	1.01026
HLX	2.99e-28	2.02e-29	1.01358
HMCES	3.12e-32	1.54e-33	1.18593
HMGA2	7.42e-49	6.94e-51	1.17288
HMGCLL1	1.96e-08	5.67e-09	1.16748
HMX2	1.07e-18	1.46e-19	1.02249
HMX3	1.59e-19	2.03e-20	1.0521
HNRNPH1	6.41e-21	7.42e-22	1.14149
HOATZ	1.37e-22	1.42e-23	1.10258
HOMER2	2.64e-22	2.78e-23	1.10214
HOOK2	1.87e-25	1.56e-26	1.24783
HOPX	2.85e-11	6.6e-12	1.01409
HOTAIR	8.73e-13	1.81e-13	1.13475
HOXA1	1.13e-22	1.15e-23	1.07208
HOXA2	1.63e-29	1e-30	1.028
HOXA3	2.54e-43	4.5e-45	1.14281
HOXA4	2.24e-24	2.03e-25	1.01193
HOXA5	1.08e-40	2.49e-42	1.04931
HOXA6	1.75e-21	1.95e-22	1.05548
HOXA7	3.13e-12	6.75e-13	1.00944
HOXB13	1.62e-20	1.93e-21	1.14618
HOXB2	8.85e-13	1.83e-13	1.0356
HOXC10	5.02e-20	6.2e-21	1.05175
HOXC11	4.38e-12	9.57e-13	1.12125
HOXC12	5.67e-36	2.03e-37	1.016
HOXC13	3.17e-12	6.84e-13	1.04701
HOXC4	1.18e-20	1.39e-21	1.01451
HOXC9	5.94e-20	7.38e-21	1.06074
HOXD1	2.64e-17	3.96e-18	1.45142
HOXD11	2.08e-17	3.1e-18	1.24123
HOXD13	6.52e-06	2.36e-06	1.02846
HPCAL1	5.58e-20	6.91e-21	1.22976
HPCAL4	5.83e-17	8.95e-18	1.78004
HPF1	1.08e-22	1.1e-23	1.2961
HPN	6.69e-21	7.76e-22	1.0026
HPS3	3.95e-18	5.59e-19	1.16077
HPSE2	4.91e-12	1.07e-12	1.06568
HRH2	1.18e-24	1.04e-25	1.02759
HRH3	7.08e-13	1.46e-13	1.12527
HRK	1.92e-13	3.79e-14	1.0278
HS3ST2	1.75e-34	7.14e-36	1.13547
HS3ST3A1	2.7e-33	1.22e-34	1.4113
HS3ST3B1	7.97e-27	6.02e-28	1.11113
HS3ST4	1.71e-23	1.65e-24	1.00938
HS3ST6	2.91e-16	4.69e-17	1.16903
HS6ST1	2.84e-38	8.28e-40	1.17591
HS6ST3	4.61e-16	7.54e-17	1.16158
HSF1	9.64e-08	2.95e-08	1.01221
HSF4	2.22e-35	8.42e-37	1.02057
HSPA12A	1.04e-14	1.87e-15	1.02079
HSPA12B	5.26e-09	1.45e-09	1.24477
HSPA1A	5.47e-19	7.27e-20	1.08913
HSPA1L	5.47e-19	7.27e-20	1.08913
HSPA2	1.73e-39	4.51e-41	1.03245
HSPB6	1.38e-11	3.13e-12	1.2807
HSPG2	1.13e-35	4.18e-37	1.0164
HTR1A	1.15e-21	1.27e-22	1.02033
HTR1B	2.76e-13	5.51e-14	1.01286
HTR1E	8.17e-15	1.46e-15	1.09651
HTR2A	4.63e-34	1.96e-35	2.75222
HTR4	7.61e-18	1.1e-18	1.13388
HTR5A	2.12e-11	4.86e-12	1.03094
HTR6	5e-12	1.1e-12	1.10927
HTR7	1.66e-11	3.76e-12	1.00067
HTRA3	1.29e-13	2.51e-14	1.389
HTT	3.77e-34	1.58e-35	1.2881
HYDIN	2.43e-19	3.15e-20	1.55843
ICAM4	1.01e-37	3.09e-39	1.46742
IDUA	6.42e-09	1.78e-09	1.09821
IFT46	3.76e-42	7.51e-44	1.43178
IGDCC3	8.78e-12	1.96e-12	1.01242
IGDCC4	6.76e-21	7.84e-22	1.01628
IGF1R	4.99e-16	8.18e-17	1.03173
IGF2	7.49e-08	2.28e-08	1.05622
IGF2-AS	1.17e-29	7.09e-31	1.03817
IGF2BP1	1.24e-14	2.25e-15	1.18531
IGF2BP2	1.98e-22	2.06e-23	1.16168
IGF2BP3	4.06e-10	1.03e-10	1.04165
IGF2R	1.46e-33	6.43e-35	1.49469
IGFBP3	6.13e-05	2.45e-05	1.00365
IGFBP5	1.41e-19	1.8e-20	1.12473
IGFBPL1	3.97e-11	9.3e-12	1.03282
IGLON5	1.12e-10	2.72e-11	1.08729
IGSF21	1.46e-37	4.54e-39	1.00519
IGSF22	2.93e-08	8.59e-09	1.04214
IGSF9B	1.78e-12	3.78e-13	1.17731
IHH	1.28e-53	6.53e-56	2.03922
IHO1	3.28e-16	5.31e-17	1.09883
IKZF1	4.21e-34	1.78e-35	1.01392
IL12RB2	2.74e-11	6.33e-12	1.24673
IL17RC	3.87e-09	1.06e-09	1.03378
IL17RD	1.2e-21	1.33e-22	1.09432
IL17RE	3.87e-09	1.06e-09	1.03378
IL17REL	9.62e-43	1.81e-44	2.26195
IL6ST	8e-18	1.16e-18	1.00317
ILDR2	9.69e-10	2.52e-10	1.0301
IMPG1	4.48e-20	5.51e-21	1.44766
INA	4.29e-21	4.92e-22	1.03947
INHA	2.52e-12	5.41e-13	1.22624
INHBB	8.7e-10	2.26e-10	1.0658
INO80E	4.53e-19	6e-20	1.50314
INPP4B	2.06e-07	6.51e-08	1.08897
INPP5A	1.03e-31	5.33e-33	1.24533
INPP5B	5.79e-18	8.3e-19	1.25317
INSC	5.83e-12	1.28e-12	1.39171
INSM1	1.38e-09	3.65e-10	1.02325
INSM2	2.31e-09	6.21e-10	1.25891
INSRR	4.28e-14	8.04e-15	1.07973
INSYN1	6.36e-17	9.79e-18	1.58628
INSYN2A	7.1e-16	1.18e-16	1.48848
IP6K1	8.03e-33	3.77e-34	1.09536
IQCA1	1.67e-29	1.03e-30	1.07395
IQCE	9.55e-27	7.25e-28	1.16924
IQGAP1	9.02e-19	1.22e-19	1.08963
IQSEC1	1.14e-24	1.01e-25	1.04315
IQSEC3	1.52e-09	4.03e-10	1.51074
IQUB	1.52e-25	1.26e-26	1.31189
IRAK3	7.79e-09	2.18e-09	1.0032
IREB2	2.91e-48	2.93e-50	1.12109
IRF1-AS1	3.59e-44	5.84e-46	1.35314
IRF2	2.77e-49	2.47e-51	1.9001
IRF4	1.68e-28	1.12e-29	1.44642
IRS1	9.04e-13	1.87e-13	1.03275
IRX1	4.63e-39	1.26e-40	1.22101
IRX2	1.33e-20	1.57e-21	1.02509
IRX3	6.77e-09	1.89e-09	1.00973
IRX4	4.37e-39	1.18e-40	1.03825
IRX5	3.39e-21	3.86e-22	1.04711
IRX6	1.26e-22	1.3e-23	1.01603
ISL1	4.9e-07	1.6e-07	1.0336
ISL2	1.71e-11	3.9e-12	1.34674
ISLR2	2.19e-17	3.26e-18	1.00099
ISYNA1	3.58e-26	2.84e-27	1.16695
ITGA11	5.37e-14	1.02e-14	1.00025
ITGA2B	5.05e-25	4.36e-26	1.01694
ITGA4	5.46e-48	5.68e-50	2.50422
ITGA5	4.31e-12	9.4e-13	1.30027
ITGA8	5.8e-33	2.7e-34	1.22085
ITGA9	8.01e-08	2.44e-08	1.1108
ITGAM	5.2e-21	5.99e-22	1.01361
ITGB1BP1	8.06e-14	1.55e-14	1.30061
ITGB4	2.56e-13	5.09e-14	1.22071
ITIH5	5.32e-19	7.07e-20	1.14154
ITM2B	5.26e-31	2.87e-32	1.08282
ITM2C	5.8e-30	3.43e-31	1.0247
ITPKB	5.26e-39	1.43e-40	2.32547
ITPR2	4.28e-19	5.65e-20	1.1166
IZUMO1	8.62e-13	1.78e-13	1.27906
JADE2	2.92e-33	1.32e-34	1.37867
JAKMIP1	4.36e-28	2.99e-29	1.19651
JAM2	5.31e-22	5.71e-23	1.08263
JAM3	1.95e-36	6.74e-38	1.17518
JARID2	1.8e-22	1.87e-23	1.00293
JAZF1	2.91e-33	1.32e-34	1.23087
JCAD	1.01e-18	1.37e-19	1.01565
JDP2	8.84e-19	1.19e-19	1.25164
JPH3	6.02e-14	1.14e-14	1.19399
JPH4	7.4e-18	1.07e-18	1.26137
JSRP1	3.39e-31	1.82e-32	1.31928
KATNAL2	4.53e-13	9.19e-14	1.41032
KATNIP	9.05e-75	2.09e-78	1.60658
KCNA1	2.38e-30	1.37e-31	1.10133
KCNA2	6.27e-12	1.38e-12	1.04811
KCNA3	5.53e-35	2.16e-36	1.24656
KCNA4	8.52e-18	1.23e-18	1.07429
KCNA5	1.68e-18	2.31e-19	1.0584
KCNA6	1.62e-27	1.16e-28	1.29351
KCNA7	3.18e-07	1.02e-07	1.03754
KCNAB1	2e-12	4.25e-13	1.0528
KCNAB3	5.34e-19	7.1e-20	1.00729
KCNB1	3.63e-17	5.49e-18	1.05284
KCNB2	3.61e-10	9.09e-11	1.28048
KCNC1	1.33e-25	1.1e-26	1.15952
KCNC2	5.47e-13	1.12e-13	1.05369
KCNC3	1.76e-26	1.36e-27	1.80929
KCNC4	4.61e-16	7.54e-17	1.24069
KCND2	3.12e-15	5.42e-16	1.28462
KCND3	4.03e-17	6.11e-18	1.25659
KCNF1	5.36e-30	3.16e-31	2.59356
KCNG1	2.57e-08	7.52e-09	1.18504
KCNH1	1.1e-12	2.3e-13	1.15874
KCNH5	1.66e-38	4.73e-40	1.28646
KCNH6	3.86e-09	1.05e-09	1.31475
KCNH7	3.71e-14	6.94e-15	1.04056
KCNIP1	5.33e-09	1.47e-09	1.002
KCNIP2	2.53e-09	6.82e-10	1.06756
KCNIP4	3.67e-24	3.36e-25	1.07848
KCNJ12	1.66e-20	1.98e-21	1.03699
KCNJ3	5.08e-28	3.5e-29	1.17043
KCNJ4	2.12e-23	2.06e-24	1.2039
KCNJ6	2.02e-12	4.3e-13	1.07657
KCNJ9	1.8e-07	5.67e-08	1.37837
KCNK10	4.15e-14	7.81e-15	1.15888
KCNK12	8.6e-23	8.73e-24	1.22011
KCNK13	9.61e-10	2.5e-10	1.02467
KCNK17	1.06e-11	2.39e-12	1.20568
KCNK2	1.23e-17	1.8e-18	1.24577
KCNK3	4.2e-18	5.95e-19	1.00704
KCNK4	6.33e-09	1.76e-09	1.01377
KCNK7	7.49e-42	1.54e-43	1.08205
KCNK9	3.89e-16	6.34e-17	1.06151
KCNMA1	3.6e-18	5.08e-19	1.07844
KCNN1	9.43e-11	2.27e-11	1.02926
KCNN2	2.3e-20	2.78e-21	1.03818
KCNN3	5.32e-16	8.74e-17	1.12538
KCNN4	2.19e-30	1.25e-31	1.07466
KCNQ1	1.97e-17	2.92e-18	1.00654
KCNQ1DN	1.45e-12	3.06e-13	1.2384
KCNQ2	1.12e-36	3.77e-38	1.56323
KCNQ3	1.64e-07	5.12e-08	1.3262
KCNQ4	4.76e-23	4.74e-24	1.29035
KCNQ5	4.21e-17	6.41e-18	1.4764
KCNS1	1.75e-35	6.55e-37	1.05226
KCNS2	5.87e-35	2.3e-36	1.13368
KCNS3	1.15e-23	1.1e-24	1.05768
KCNT1	4.37e-15	7.67e-16	1.04415
KCNT2	9.58e-31	5.33e-32	2.12127
KCP	6.8e-26	5.5e-27	2.00158
KCTD1	5.17e-21	5.95e-22	1.04697
KCTD12	7.43e-19	9.97e-20	1.60382
KCTD2	1.21e-50	9.17e-53	1.03556
KCTD8	1.7e-13	3.33e-14	1.20519
KDM2B	2.24e-37	7.1e-39	1.0807
KDR	6.86e-13	1.41e-13	1.03441
KDSR	1.8e-29	1.11e-30	1.29709
KHDC1	5.94e-17	9.12e-18	1.04608
KHDC1	1.1e-20	1.3e-21	1.50275
KHDRBS2	7.49e-52	4.83e-54	2.17608
KIAA0930	4.42e-13	8.95e-14	1.01267
KIAA1217	3.32e-17	5e-18	1.24865
KIAA1522	1.22e-26	9.32e-28	1.06524
KIAA1755	1.82e-07	5.7e-08	1.09227
KIF13A	1.29e-19	1.63e-20	1.07211
KIF13B	7.94e-28	5.57e-29	1.05748
KIF18B	1.38e-16	2.17e-17	1.00796
KIF19	1.05e-17	1.52e-18	1.0978
KIF1A	7.07e-12	1.57e-12	1.02624
KIF1B	2.22e-41	4.79e-43	1.65016
KIF3A	1.4e-20	1.67e-21	1.00553
KIF5A	5.75e-17	8.82e-18	1.26496
KIF5C	2.56e-09	6.9e-10	1.13329
KIF6	6.4e-08	1.93e-08	1.00011
KIFC3	5.91e-53	3.31e-55	2.26362
KIRREL1	2.13e-13	4.21e-14	1.27358
KIRREL2	1.37e-28	9.06e-30	1.25921
KIRREL3	7.84e-24	7.38e-25	1.33914
KIT	1.46e-08	4.18e-09	1.00936
KL	9.79e-10	2.55e-10	1.01103
KLC2	1.2e-13	2.33e-14	1.01315
KLF13	4.23e-24	3.9e-25	1.88764
KLF16	1.72e-17	2.54e-18	1.26988
KLF2	1.87e-33	8.32e-35	2.44613
KLF9	7.31e-24	6.86e-25	1.5991
KLHDC7B	8.23e-40	2.08e-41	1.12726
KLHDC8A	2.78e-26	2.19e-27	1.03207
KLHDC8B	1.85e-36	6.38e-38	1.52827
KLHL1	4.07e-26	3.24e-27	1.22824
KLHL14	1.76e-11	4e-12	1.17263
KLHL28	4.46e-18	6.33e-19	1.05065
KLHL33	1.33e-20	1.58e-21	1.25602
KLHL35	1.52e-09	4.01e-10	1.00089
KLK13	1.22e-29	7.41e-31	1.55708
KMT2A	9.24e-17	1.44e-17	1.06091
KMT5B	1.13e-32	5.39e-34	1.08824
KNDC1	4.31e-07	1.4e-07	1.09688
KRBA1	3.51e-19	4.6e-20	1.06372
KRT27	8.86e-14	1.7e-14	1.29369
KRT36	7.67e-08	2.33e-08	1.0074
KRT7	3.79e-27	2.79e-28	1.56941
KSR1	2.6e-39	6.88e-41	1.07083
KY	2.85e-30	1.65e-31	1.07631
L3MBTL4	4.04e-11	9.46e-12	1.01682
LAG3	2.12e-32	1.03e-33	1.34238
LAMA1	6.71e-36	2.42e-37	1.53908
LAMA2	1.8e-22	1.87e-23	1.09365
LAMA4	4.84e-10	1.23e-10	1.02862
LAMB3	5.48e-47	6.43e-49	1.14521
LAMC2	2.06e-21	2.3e-22	1.19065
LAMP5	6.29e-14	1.2e-14	1.07246
LASP1	7.1e-38	2.15e-39	1.0584
LAYN	9.86e-49	9.35e-51	1.53838
LBH	2.68e-07	8.53e-08	1.02345
LBX1	1.38e-19	1.76e-20	1.13986
LBX2	1.05e-15	1.75e-16	1.19383
LCAT	1.72e-53	8.92e-56	1.42542
LCMT2	2.73e-08	7.99e-09	1.04398
LCNL1	3.04e-47	3.46e-49	1.64879
LDB1	5.85e-26	4.71e-27	1.16873
LDLRAD2	8.34e-33	3.92e-34	1.05626
LEFTY1	1.14e-18	1.55e-19	1.15854
LENG8	2.02e-20	2.43e-21	1.03978
LEPR	2.59e-21	2.92e-22	1.20777
LGALS3BP	2.12e-29	1.32e-30	1.08091
LHCGR	8.84e-20	1.11e-20	1.05613
LHFPL2	8.45e-23	8.58e-24	1.10519
LHFPL3	2.17e-26	1.69e-27	1.19496
LHFPL4	3.87e-15	6.76e-16	1.10998
LHFPL6	8.64e-12	1.93e-12	1.00046
LHPP	4.13e-49	3.74e-51	1.10879
LHX1	9.15e-12	2.04e-12	1.01877
LHX2	2.28e-16	3.65e-17	1.13758
LHX3	8.33e-09	2.34e-09	1.0582
LHX4	2.35e-11	5.41e-12	1.06783
LHX5	6.26e-22	6.76e-23	1.01786
LHX6	1.65e-38	4.71e-40	1.11001
LHX8	7.27e-13	1.5e-13	1.0304
LHX9	2.8e-12	6.02e-13	1.07324
LIFR	5.84e-27	4.36e-28	1.68026
LIMD2	1.51e-27	1.08e-28	1.14944
LIME1	6.63e-47	7.87e-49	1.11938
LIMS2	2.89e-21	3.27e-22	1.00206
LIN28A	1.72e-10	4.23e-11	1.07194
LIN7A	1.31e-07	4.06e-08	1.00548
LINC00028	2.34e-13	4.65e-14	1.01687
LINC00092	2.83e-13	5.65e-14	1.14881
LINC00114	6.8e-51	4.96e-53	1.61749
LINC00472	1.62e-24	1.45e-25	1.3868
LINC00473	2.35e-12	5.02e-13	1.18827
LINC00852	9.58e-34	4.17e-35	1.05103
LINC01006	2.69e-41	5.84e-43	1.67365
LINC01551	1.36e-12	2.86e-13	1.02051
LINC02872	4.52e-13	9.17e-14	1.06129
LINC02875	1.04e-21	1.14e-22	1.19838
LINGO3	1.1e-15	1.84e-16	1.27734
LIPE	1.27e-14	2.31e-15	2.08571
LIPG	1.34e-24	1.19e-25	1.03559
LIX1L	9.61e-17	1.5e-17	1.1103
LKAAEAR1	3.71e-08	1.1e-08	1.04618
LMF1	3.52e-10	8.85e-11	1.03555
LMF2	5.3e-47	6.21e-49	1.19181
LMNA	9.42e-20	1.19e-20	1.02966
LMO1	2.64e-32	1.29e-33	1.66687
LMO2	6.4e-17	9.85e-18	1.01276
LMO3	4.59e-34	1.94e-35	1.10139
LMO4	1.6e-21	1.78e-22	1.00262
LMTK3	2.52e-20	3.04e-21	1.06134
LMX1A	1.09e-19	1.37e-20	1.01186
LMX1B	6.62e-12	1.46e-12	1.04162
LOC100126784	3.17e-40	7.67e-42	1.47471
LOC100130872	1.16e-20	1.37e-21	1.04516
LOC100130987	4.4e-20	5.41e-21	1.30215
LOC100132215	6.41e-22	6.92e-23	1.10083
LOC145845	7.71e-29	4.99e-30	1.04736
LOC148696	1.8e-50	1.39e-52	1.89841
LOC283731	6.43e-20	8e-21	1.02249
LOC283856	2.99e-19	3.91e-20	1.08122
LOC284798	1.37e-09	3.61e-10	1.04789
LOC375196	6.53e-16	1.08e-16	1.47761
LOC400940	2.57e-12	5.51e-13	1.03682
LOC401463	6.73e-22	7.29e-23	1.08714
LOC646999	8.51e-13	1.76e-13	1.02435
LOC728392	4.03e-16	6.56e-17	1.21763
LONRF2	3.9e-21	4.46e-22	1.02975
LORICRIN	2.76e-24	2.51e-25	1.18086
LOXL2	1.17e-16	1.83e-17	1.09505
LPAR2	3.66e-27	2.7e-28	1.01533
LPAR3	4.1e-09	1.12e-09	1.01375
LPCAT1	7.09e-22	7.69e-23	1.04877
LPO	1.21e-18	1.65e-19	1.02907
LPP	4.35e-19	5.74e-20	1.2373
LPXN	9.73e-51	7.27e-53	1.64906
LRAT	4.58e-12	1e-12	1.19522
LRBA	1.72e-17	2.54e-18	1.12231
LRFN2	9.58e-17	1.49e-17	1.22594
LRFN5	7.07e-37	2.34e-38	1.42172
LRGUK	1.95e-11	4.47e-12	1.27453
LRIG1	2e-45	2.83e-47	1.00672
LRMDA	6.35e-29	4.08e-30	1.10021
LRP1B	9.45e-12	2.11e-12	1.15189
LRP2	8.87e-10	2.3e-10	1.00576
LRP5	8.63e-28	6.07e-29	1.18234
LRP8	2.14e-20	2.58e-21	1.42109
LRRC23	8.56e-33	4.03e-34	1.10481
LRRC25	6.49e-24	6.07e-25	1.00105
LRRC3B	1.3e-22	1.34e-23	1.07291
LRRC4	6.27e-29	4.04e-30	1.71534
LRRC45	1.65e-13	3.23e-14	1.64738
LRRC4B	2.42e-12	5.18e-13	1.1413
LRRC61	2.05e-43	3.6e-45	1.21557
LRRC71	2.72e-17	4.08e-18	1.10097
LRRFIP1	3.37e-25	2.86e-26	1.05227
LRRIQ1	2.38e-09	6.38e-10	1.00612
LRRK1	1.42e-45	1.97e-47	1.29025
LRRK2	6.83e-17	1.05e-17	1.19704
LRRN1	2.26e-22	2.37e-23	1.20564
LRRN2	2.61e-30	1.5e-31	1.27535
LRRN4	4.96e-09	1.37e-09	1.15211
LRRTM1	6.94e-08	2.1e-08	1.06568
LSM12	1.85e-22	1.93e-23	1.03885
LTB	1.95e-25	1.63e-26	2.22143
LTB4R	3.65e-08	1.08e-08	1.0472
LTB4R2	3.65e-08	1.08e-08	1.0472
LTBP2	1.04e-33	4.55e-35	1.00429
LTBP4	3.76e-16	6.11e-17	1.03653
LTK	1.89e-08	5.45e-09	1.06899
LUZP2	1.03e-22	1.06e-23	1.26404
LVRN	1.39e-45	1.93e-47	1.10547
LXN	4.09e-17	6.21e-18	1.65442
LY6H	2.21e-16	3.54e-17	1.27683
LYN	4.42e-13	8.94e-14	1.03485
LYNX1	6.92e-08	2.1e-08	1.03723
LYPD1	1.2e-06	4.05e-07	1.05494
LYPD5	6.66e-21	7.73e-22	1.03238
LYST	1.11e-36	3.76e-38	1.20416
LZTS2	4.85e-20	5.98e-21	1.07263
MAB21L1	4.73e-20	5.83e-21	1.06891
MAB21L2	2.64e-20	3.2e-21	1.15687
MACF1	3.21e-23	3.16e-24	1.24061
MACO1	4.66e-50	3.8e-52	1.67753
MACROD1	1.11e-21	1.22e-22	1.0345
MAD1L1	9.85e-20	1.24e-20	1.07296
MAD2L2	3.29e-18	4.62e-19	1.08994
MADCAM1	1.33e-19	1.69e-20	1.14831
MADD	8.04e-26	6.54e-27	1.38094
MAF	1.34e-09	3.52e-10	1.00489
MAFA	1.53e-24	1.36e-25	2.54407
MAFB	1.32e-24	1.17e-25	1.0323
MAGI2	1.25e-14	2.27e-15	1.00959
MAL	1.92e-27	1.38e-28	1.06567
MAMDC2	2.24e-19	2.9e-20	1.16022
MAML3	5.29e-25	4.57e-26	1.13707
MAN1C1	2.5e-11	5.75e-12	1.07152
MAP10	1.65e-13	3.23e-14	1.1097
MAP1B	1.91e-06	6.57e-07	1.19626
MAP1LC3A	3.99e-10	1.01e-10	1.07249
MAP2K5	1.9e-23	1.84e-24	1.07631
MAP3K6	2e-24	1.8e-25	1.00193
MAP4K4	8.96e-27	6.79e-28	1.17755
MAP6	2.58e-10	6.43e-11	1.0082
MAP7D1	3.21e-52	1.98e-54	2.76008
MAP9	3.79e-17	5.74e-18	1.23052
MAPK8IP1	1.12e-19	1.42e-20	1.36138
MAPKAP1	4.7e-28	3.24e-29	1.29157
MAPT	2.57e-11	5.92e-12	1.06518
MARCKS	1.04e-22	1.07e-23	1.08033
MARK1	1.47e-14	2.67e-15	1.42927
MARK4	2.43e-22	2.55e-23	1.0958
MAST1	6.96e-09	1.94e-09	1.04343
MAST2	9.11e-47	1.1e-48	1.5295
MAST3	1.64e-11	3.72e-12	1.30318
MAST4	4.48e-16	7.32e-17	1.14354
MATK	3.94e-14	7.39e-15	1.00397
MATN4	2.42e-10	6.01e-11	1.19772
MB21D2	6.35e-20	7.9e-21	1.01251
MBNL1	1.16e-30	6.47e-32	1.39244
MBP	2.47e-33	1.11e-34	1.12129
MBTPS1	6.73e-24	6.3e-25	1.06824
MCAM	1.25e-28	8.22e-30	1.02716
MCC	2.52e-09	6.78e-10	1.02797
MCF2L	8.21e-20	1.03e-20	1.1529
MCF2L2	1.15e-16	1.79e-17	1.06171
MCHR2	4.77e-14	9e-15	1.10376
MCM7	2.59e-40	6.22e-42	2.18006
MCMDC2	1.48e-07	4.61e-08	1.02989
MCOLN2	6.86e-11	1.63e-11	1.28074
MCPH1	9.68e-26	7.92e-27	1.27473
MCTP1	1.11e-18	1.51e-19	1.70551
MDFI	6.11e-24	5.7e-25	1.04276
MDFIC	3.89e-21	4.44e-22	1.0511
MDGA1	4.6e-20	5.67e-21	1.02626
MDGA2	1.17e-25	9.6e-27	1.0725
MEAK7	4.8e-21	5.52e-22	1.07944
MECOM	2.41e-25	2.03e-26	1.05441
MED12L	1.11e-16	1.74e-17	1.25579
MEDAG	1.48e-20	1.76e-21	1.37672
MEF2C	1.97e-26	1.54e-27	1.87966
MEF2D	9e-47	1.09e-48	1.293
MEG3	6.65e-30	3.96e-31	1.306
MEG8	2.52e-23	2.46e-24	1.12834
MEGF10	3.96e-20	4.85e-21	1.03819
MEGF11	4.38e-16	7.15e-17	1.20098
MEGF6	2.18e-14	4.01e-15	1.33864
MEGF8	1.73e-09	4.6e-10	1.17941
MEI1	2.87e-23	2.81e-24	1.01494
MEIOB	1.64e-20	1.95e-21	1.50994
MEIOC	1.42e-19	1.81e-20	1.16335
MEIS1	3.87e-16	6.29e-17	1.91893
MEIS2	9.27e-29	6.05e-30	1.01589
MEIS3	5.83e-15	1.03e-15	1.0994
MEOX1	1.4e-12	2.95e-13	1.34533
MEOX2	3.12e-11	7.23e-12	1.10662
MERTK	3.93e-13	7.93e-14	1.15808
MEST	1.28e-26	9.82e-28	1.11029
MESTIT1	4.64e-28	3.19e-29	1.01329
METRNL	6.24e-17	9.59e-18	1.0223
METTL17	6.73e-22	7.28e-23	1.10233
METTL24	1.32e-19	1.68e-20	1.30939
MEX3A	1.62e-12	3.42e-13	1.58114
MEX3B	2.07e-27	1.5e-28	1.497
MFRP	1.88e-13	3.7e-14	1.27718
MFSD2B	3.95e-09	1.08e-09	1.02122
MFSD4A	4.95e-41	1.1e-42	1.27177
MFSD6	1.89e-63	2.39e-66	2.29944
MFSD9	1.7e-37	5.34e-39	1.61876
MGA	5.17e-07	1.69e-07	1.09003
MGARP	3.4e-19	4.45e-20	1.47975
MGAT3	1.85e-29	1.14e-30	1.56186
MGAT5B	5.5e-13	1.12e-13	1.07646
MGC12916	1.01e-34	4.03e-36	1.12475
MGC16275	5.17e-24	4.8e-25	1.02998
MGC2889	1.96e-10	4.84e-11	1.12036
MGMT	1.72e-08	4.95e-09	1.1318
MIAT	1.85e-10	4.55e-11	1.11905
MIB2	8.03e-36	2.92e-37	2.26208
MICALL2	8.61e-37	2.87e-38	1.25943
MICU3	2.05e-20	2.46e-21	1.18894
MIDEAS	4.05e-19	5.34e-20	1.21909
MIGA1	8.43e-27	6.38e-28	1.0837
MINAR1	3.47e-31	1.87e-32	1.09399
MIR1180	2.09e-25	1.75e-26	1.43532
MIR1-1HG	6.08e-14	1.16e-14	1.14221
MIR1-1HG-AS1	7.48e-18	1.08e-18	1.24456
MIR1225	4.91e-42	9.91e-44	1.61558
MIR1227	1.92e-23	1.86e-24	1.24169
MIR1253	9.47e-21	1.11e-21	1.27013
MIR1258	2.4e-25	2.02e-26	1.32148
MIR125B1	1.17e-24	1.04e-25	1.39034
MIR137	7e-25	6.09e-26	1.72574
MIR1537	1.11e-36	3.76e-38	1.20416
MIR184	9.57e-12	2.14e-12	1.30127
MIR1908	4.01e-06	1.42e-06	1.02159
MIR1915HG	6.36e-09	1.77e-09	1.04256
MIR193A	2.53e-10	6.29e-11	1.29579
MIR26B	3.41e-37	1.1e-38	1.01225
MIR339	3.36e-20	4.1e-21	1.24516
MIR34B	3.69e-49	3.33e-51	1.17773
MIR34C	9.47e-46	1.29e-47	2.0681
MIR548F5	4.73e-20	5.83e-21	1.06891
MIR548G	5.29e-20	6.55e-21	1.628
MIR548N	1.11e-10	2.7e-11	1.22254
MIR663A	2.16e-38	6.25e-40	1.37455
MIR762	3.34e-43	6e-45	1.7588
MIR9-1HG	8.04e-11	1.93e-11	1.05288
MKX	9.26e-25	8.13e-26	1.03905
MLF1	5.58e-07	1.83e-07	1.01567
MLLT11	1.1e-13	2.13e-14	1.13694
MLLT6	4.71e-45	6.95e-47	2.34391
MLNR	1.4e-09	3.7e-10	1.10612
MLXIP	6.41e-22	6.93e-23	1.0081
MMD2	3.05e-44	4.93e-46	1.26454
MME	1.28e-26	9.8e-28	1.16606
MMEL1	1.36e-12	2.85e-13	1.07968
MMP16	8.77e-22	9.57e-23	1.35418
MMP17	2.7e-18	3.78e-19	1.07218
MMP2	4.35e-16	7.1e-17	1.01495
MMP23A	5.55e-13	1.13e-13	1.0786
MMP23B	3.7e-52	2.29e-54	2.0659
MMP25	4.03e-15	7.05e-16	1.18636
MMP9	3.45e-29	2.17e-30	1.08151
MMRN2	6.99e-24	6.56e-25	1.21821
MN1	2.45e-05	9.38e-06	1.07569
MNX1	3.19e-12	6.9e-13	1.01478
MOB2	1.54e-12	3.24e-13	1.01359
MOB3A	3.48e-22	3.69e-23	1.2243
MOBP	2.68e-16	4.32e-17	1.07256
MOS	5.01e-20	6.19e-21	1.01561
MOSPD3	1.03e-30	5.74e-32	1.88152
MOXD1	4.15e-20	5.1e-21	1.7074
MPLKIP	2.93e-25	2.48e-26	1.30369
MPP2	2.74e-13	5.47e-14	1.17955
MPPED1	7.79e-28	5.46e-29	1.16173
MPPED2	3.88e-17	5.89e-18	1.08096
MPV17L	2.41e-06	8.37e-07	1.14929
MPZ	1.37e-23	1.31e-24	1.92968
MRC2	1.1e-13	2.13e-14	1.17426
MRI1	2.29e-22	2.39e-23	1.09539
MROH1	3.35e-14	6.25e-15	1.02985
MROH6	5.62e-50	4.64e-52	1.15955
MRPL28	9.21e-13	1.91e-13	1.06995
MRPS21	6.69e-09	1.86e-09	1.07596
MSC	8.13e-20	1.02e-20	1.12541
MSI2	4.27e-37	1.39e-38	2.09694
MSRB3	1.23e-10	2.98e-11	1.12157
MSX1	2.75e-43	4.9e-45	1.00218
MSX2	2.88e-10	7.19e-11	1.07151
MSX2P1	1.08e-35	3.98e-37	1.06905
MT1E	9.45e-29	6.16e-30	1.1731
MT3	4.3e-08	1.28e-08	1.00375
MTA1	8.81e-43	1.65e-44	2.1294
MTERF1	9.83e-17	1.53e-17	1.48398
MTHFR	1.11e-22	1.14e-23	1.42302
MTMR7	1.21e-22	1.24e-23	1.16714
MTMR9	5.64e-11	1.34e-11	1.12005
MTMR9LP	1.05e-42	1.99e-44	1.02247
MTNR1B	8.2e-18	1.19e-18	1.13582
MTSS2	6.03e-28	4.18e-29	1.48155
MUC4	2.06e-13	4.08e-14	1.06313
MX1	5.71e-07	1.88e-07	1.00779
MXRA7	1.28e-18	1.75e-19	1.19643
MYCBP2	8.73e-26	7.12e-27	1.53172
MYEF2	2.88e-11	6.67e-12	1.03657
MYF6	4.48e-25	3.85e-26	1.09612
MYH10	5.38e-11	1.27e-11	1.206
MYH11	2.99e-12	6.45e-13	1.17917
MYH9	1.58e-42	3.04e-44	1.15197
MYL6	8.96e-29	5.84e-30	1.04254
MYLIP	1.82e-26	1.41e-27	1.36336
MYLK	2.79e-13	5.58e-14	1.34273
MYO10	1.82e-14	3.33e-15	1.03413
MYO16	1.75e-30	9.97e-32	1.20793
MYO18A	4.53e-25	3.89e-26	1.00453
MYO1B	6.85e-35	2.7e-36	1.85637
MYO3A	1.67e-28	1.11e-29	1.23165
MYO5A	1.22e-11	2.74e-12	1.19368
MYOD1	2.84e-23	2.78e-24	1.05273
MYORG	4.96e-32	2.49e-33	1.26745
MYOZ3	1.25e-25	1.03e-26	1.27682
MYPOP	4e-17	6.08e-18	1.30962
MZF1	6.33e-11	1.5e-11	1.23254
N4BP2L2	5.71e-36	2.05e-37	1.05127
NAALAD2	1.02e-14	1.84e-15	1.15097
NACAD	2.04e-09	5.45e-10	1.04479
NADK	2.64e-19	3.44e-20	1.01644
NAGS	2.03e-19	2.61e-20	2.07227
[truncated: 1,632 more rows]
