# Supplementary material for: Update of gene expression/methylation and MiRNA profiling in colorectal cancer; application in diagnosis, prognosis, and targeted therapy
Source: PLoS One. 2022 Mar 25;17(3):e0265527. doi: 10.1371/journal.pone.0265527 (PMC8956198; doi:10.1371/journal.pone.0265527)
Supplement: S3 Table — (XLSX) [file pone.0265527.s003.xlsx]

## Sheet: OverExpressed
Supplementary Table 3. Over-expressed differentially expressed genes obtained from the validation dataset (GSE31905)
Gene.symbol	adj.P.Val	P.Value	logFC
ETV4	4.4e-25	4.28e-29	6.32352
CDH3	9.54e-25	1.39e-28	6.03386
KRT80	1.31e-22	6.04e-26	6.50753
CEMIP	4.19e-22	2.17e-25	5.85901
FOXQ1	1.9e-20	1.62e-23	6.42694
NFE2L3	2.17e-20	1.96e-23	3.77161
MTHFD1L	3.06e-19	3.95e-22	2.87604
AJUBA	3.69e-19	4.94e-22	3.79799
CLDN1	4.61e-19	6.28e-22	5.64693
CBX8	1.12e-18	1.74e-21	2.87774
LOC100133920	1.61e-18	2.59e-21	2.58603
LRP8	2.29e-18	3.85e-21	3.91873
NOM1	2.88e-18	5.11e-21	2.62693
ESM1	1.4e-17	3.02e-20	4.66379
ACAN	2.21e-17	5.12e-20	3.90317
KIAA1549	2.87e-16	9.35e-19	2.46317
INHBA	5.33e-16	1.87e-18	5.58383
FABP6	6.16e-16	2.2e-18	6.50503
DIEXF	7.44e-16	2.72e-18	2.15784
SCLY	2.53e-15	1.03e-17	3.21657
MACC1	7.71e-15	3.71e-17	2.624
CHI3L1	1.09e-14	5.54e-17	4.97098
TRIP13	1.13e-14	5.8e-17	2.90355
PPM1H	2.36e-14	1.29e-16	3.0101
ANXA9	2.56e-14	1.42e-16	4.00022
EIF5A2	3.96e-14	2.27e-16	2.73518
RPGRIP1L	4.83e-14	2.85e-16	2.62211
ASUN	6.93e-14	4.18e-16	2.04193
TTC26	7.56e-14	4.63e-16	2.57485
ANGPT2	7.58e-14	4.67e-16	2.46229
SLC22A3	7.68e-14	4.77e-16	3.39873
DNA2	7.88e-14	4.93e-16	2.91707
NUFIP1	9.14e-14	5.78e-16	2.5714
FAM60A	1.08e-13	6.89e-16	2.43861
PSMC3IP	1.16e-13	7.59e-16	2.33838
TEAD4	1.33e-13	8.76e-16	2.08543
BICD1	1.43e-13	9.59e-16	3.04537
KIF20B	1.63e-13	1.1e-15	2.69339
MMP7	2.22e-13	1.57e-15	7.4972
ANLN	2.91e-13	2.1e-15	2.77321
COL12A1	3.44e-13	2.56e-15	3.59601
ORC6	3.79e-13	2.86e-15	2.30829
ANKRD13B	3.89e-13	2.97e-15	3.33871
STIL	6.1e-13	4.89e-15	2.21519
NEBL	6.29e-13	5.13e-15	3.00393
STC2	6.29e-13	5.14e-15	5.32044
RCN1	6.97e-13	5.77e-15	2.04046
KBTBD6	7.51e-13	6.29e-15	2.19638
MARS2	7.52e-13	6.32e-15	2.25476
PRIM2	8.19e-13	6.9e-15	2.14524
TBC1D24	8.5e-13	7.18e-15	2.09788
COL4A1	9.29e-13	8e-15	2.16205
GTF2IRD1	1.02e-12	8.85e-15	2.28408
SLC7A5	1.45e-12	1.3e-14	2.76306
CDCA4	1.73e-12	1.61e-14	2.56506
NUDCD1	2.2e-12	2.11e-14	2.40351
ATP11A	2.42e-12	2.35e-14	2.51204
TOMM34	2.52e-12	2.46e-14	2.7697
SLCO4A1	2.58e-12	2.53e-14	3.35543
RRM2	3.02e-12	3.04e-14	2.10966
SMOX	3.33e-12	3.39e-14	2.77599
YAP1	3.34e-12	3.42e-14	2.03984
HILPDA	4.25e-12	4.41e-14	2.46768
EIF2S2	4.35e-12	4.55e-14	2.11223
KIF18A	4.62e-12	4.88e-14	2.45398
TMEM132A	5.15e-12	5.57e-14	2.79343
WDR66	5.5e-12	5.97e-14	3.46082
ZNF813	5.79e-12	6.39e-14	2.47696
INTS2	5.93e-12	6.55e-14	2.06436
RFC3	6.16e-12	6.91e-14	2.25756
ARNTL2	6.43e-12	7.25e-14	2.87474
KIF20A	7.67e-12	8.82e-14	2.33134
CCAT1	8.58e-12	1e-13	4.49663
CD46	1.01e-11	1.19e-13	2.01542
ATAD2	1.06e-11	1.27e-13	2.76604
NOLC1	1.07e-11	1.28e-13	2.00569
ZNF443	1.11e-11	1.35e-13	2.49212
TGFBI	1.13e-11	1.37e-13	2.22911
TNFRSF12A	1.13e-11	1.37e-13	2.74358
POLB	1.22e-11	1.5e-13	2.10279
DSCC1	1.35e-11	1.68e-13	2.55647
TPX2	1.41e-11	1.77e-13	2.59082
WISP1	1.42e-11	1.79e-13	3.69709
SLC6A6	1.55e-11	1.99e-13	3.00771
FJX1	1.58e-11	2.04e-13	2.99637
OSBPL3	1.62e-11	2.1e-13	2.0114
CKS2	1.62e-11	2.1e-13	2.24443
OXTR	1.78e-11	2.32e-13	3.16081
SLC39A10	2.23e-11	2.96e-13	2.19296
SGO1	2.31e-11	3.07e-13	2.15631
CENPA	2.42e-11	3.25e-13	2.38967
EXO1	2.5e-11	3.36e-13	2.14081
ECT2	2.64e-11	3.59e-13	2.19607
TTK	3.03e-11	4.22e-13	2.32221
ZNF259P1	3.11e-11	4.35e-13	2.19476
CENPN	3.29e-11	4.62e-13	2.08243
C5orf34	3.34e-11	4.69e-13	2.42209
CCNF	3.44e-11	4.86e-13	2.16102
CDCA5	4.78e-11	7.07e-13	2.06883
SKA3	4.82e-11	7.13e-13	2.17085
RUVBL1	5.01e-11	7.46e-13	2.01979
CD3EAP	5.55e-11	8.36e-13	2.16316
SEC14L2	6.33e-11	9.66e-13	2.87767
NUF2	6.34e-11	9.7e-13	2.08432
TXLNG	6.64e-11	1.02e-12	2.55669
FAM92A1	6.98e-11	1.08e-12	2.73328
ASCL2	7.17e-11	1.12e-12	3.64437
PRR7	7.69e-11	1.22e-12	2.08643
PLXNA1	8.07e-11	1.29e-12	2.1692
FIGNL1	8.69e-11	1.42e-12	2.06837
KRT23	1.01e-10	1.67e-12	6.79163
VSNL1	1.02e-10	1.69e-12	4.03085
TFDP1	1.12e-10	1.89e-12	2.06834
KLF7	1.18e-10	2e-12	2.28498
KIF18B	1.19e-10	2.03e-12	2.32829
ZNF239	1.2e-10	2.04e-12	2.53013
SH3TC2	1.31e-10	2.27e-12	3.7097
MYC	1.34e-10	2.34e-12	2.37844
TP53RK	1.42e-10	2.51e-12	2.48269
GINS3	1.62e-10	2.9e-12	2.0882
STRIP2	1.71e-10	3.1e-12	2.58394
RBL1	1.8e-10	3.27e-12	2.05362
MMS22L	1.87e-10	3.42e-12	2.24914
MDFI	1.93e-10	3.55e-12	2.62746
C2	1.97e-10	3.63e-12	2.83539
CENPI	2.25e-10	4.24e-12	2.78781
STX1A	2.29e-10	4.34e-12	2.02059
MGAT5	2.36e-10	4.5e-12	2.01777
MET	2.52e-10	4.84e-12	2.53327
EPHX4	3.1e-10	6.07e-12	4.31647
DBNDD1	3.16e-10	6.19e-12	3.10698
TMPRSS3	3.24e-10	6.38e-12	3.92364
CENPF	3.38e-10	6.69e-12	2.37963
DDIAS	3.58e-10	7.14e-12	2.09365
NFYB	3.86e-10	7.74e-12	2.01371
TGM2	3.95e-10	7.96e-12	3.64435
CDH6	4e-10	8.09e-12	2.15305
LINC00659	4.7e-10	9.79e-12	5.35201
FBXO41	5.1e-10	1.07e-11	2.06848
KIF14	5.41e-10	1.15e-11	2.54141
S100A11	5.65e-10	1.22e-11	2.05602
ZDHHC9	5.7e-10	1.23e-11	2.24499
DIAPH3	6.01e-10	1.31e-11	2.97355
VEGFA	6.19e-10	1.36e-11	2.06535
EVA1A	6.23e-10	1.37e-11	3.6344
DGAT2	7.98e-10	1.81e-11	2.58215
NOX4	8.14e-10	1.86e-11	4.00849
XRCC2	8.64e-10	1.99e-11	2.30527
SCD	8.86e-10	2.05e-11	2.58298
CKAP2L	9.02e-10	2.09e-11	2.29486
E2F1	1.01e-09	2.38e-11	2.22014
FAM83D	1.07e-09	2.55e-11	2.328
TICRR	1.07e-09	2.54e-11	2.37316
TRIB3	1.24e-09	3e-11	3.16186
HOMER1	1.31e-09	3.17e-11	2.46839
EDNRA	1.34e-09	3.26e-11	2.51497
STX16	1.36e-09	3.33e-11	2.42963
CKAP2	1.53e-09	3.77e-11	2.25788
HELLS	1.55e-09	3.85e-11	2.07291
PARPBP	1.55e-09	3.87e-11	2.28587
WNT2	1.55e-09	3.87e-11	3.45681
SLC7A11	1.59e-09	3.99e-11	2.86599
CEP41	1.61e-09	4.04e-11	2.00192
GTF2I	1.62e-09	4.05e-11	2.00672
NEK2	1.69e-09	4.31e-11	2.24567
CHSY3	1.69e-09	4.3e-11	2.34934
CDCA7	1.72e-09	4.4e-11	2.18018
NKD1	1.79e-09	4.61e-11	5.33797
RHPN1	1.87e-09	4.84e-11	2.32135
ADAMTS9	1.94e-09	5.07e-11	2.11402
NEIL3	1.94e-09	5.03e-11	2.39613
WDR35	2.34e-09	6.27e-11	2.18084
BTBD16	2.4e-09	6.47e-11	3.0882
RAD54B	2.64e-09	7.25e-11	2.15319
S100A2	2.87e-09	8e-11	2.99443
DPEP1	3.03e-09	8.55e-11	5.89648
CRNDE	3.04e-09	8.6e-11	3.94629
GPSM2	3.05e-09	8.61e-11	2.45769
LRRC8E	3.16e-09	9e-11	2.46466
PALD1	3.66e-09	1.06e-10	2.1217
PRKDC	3.77e-09	1.1e-10	2.10255
COL1A1	4.3e-09	1.29e-10	3.4415
BRCA2	4.33e-09	1.3e-10	2.06476
SRPX2	4.36e-09	1.31e-10	3.21999
ZAK	4.38e-09	1.32e-10	2.49503
CARD14	4.5e-09	1.36e-10	2.69673
FUT1	5.1e-09	1.58e-10	2.89606
GINS1	5.45e-09	1.71e-10	2.8098
PSMD5-AS1	5.72e-09	1.8e-10	2.12196
TESC	5.79e-09	1.82e-10	3.34705
CEP72	5.85e-09	1.85e-10	2.154
MEX3A	6.13e-09	1.94e-10	3.05892
PMAIP1	6.51e-09	2.09e-10	2.10765
TMEM158	6.66e-09	2.14e-10	2.50162
NFS1	6.81e-09	2.2e-10	2.22539
RSL1D1	6.87e-09	2.23e-10	2.01687
CXCL3	7.54e-09	2.47e-10	4.17951
TSPAN9	8.95e-09	3.02e-10	2.1429
P4HA3	9.28e-09	3.15e-10	3.83762
ZNF623	9.66e-09	3.31e-10	2.14558
LOC729680	9.93e-09	3.41e-10	2.14944
PHLDA1	1.01e-08	3.46e-10	2.55386
IL1RAP	1.09e-08	3.77e-10	2.5838
ERCC6L	1.12e-08	3.88e-10	2.58497
KIAA1524	1.32e-08	4.7e-10	2.08412
SERPINE1	1.33e-08	4.74e-10	2.73084
RNF183	1.48e-08	5.36e-10	3.22824
SMKR1	1.55e-08	5.66e-10	3.75294
MCM10	1.74e-08	6.45e-10	2.16166
LMTK3	1.83e-08	6.84e-10	2.21667
GPT2	2.05e-08	7.83e-10	2.15359
EGFL6	2.09e-08	8.05e-10	2.91951
APLN	2.16e-08	8.33e-10	2.59221
MIR503HG	2.3e-08	8.94e-10	2.95051
CGREF1	2.39e-08	9.35e-10	3.31871
RAB36	2.64e-08	1.04e-09	2.17298
PABPC3	2.7e-08	1.07e-09	2.24432
TOP2A	2.74e-08	1.09e-09	2.12159
NKD2	2.88e-08	1.15e-09	3.03131
COL11A1	2.99e-08	1.21e-09	5.18588
MMP3	3.06e-08	1.24e-09	5.58502
IFITM4P	3.29e-08	1.35e-09	2.04506
GPR19	3.5e-08	1.45e-09	2.35265
FAP	3.62e-08	1.51e-09	3.85554
RUNX1	3.69e-08	1.55e-09	2.13479
SLC16A1-AS1	3.88e-08	1.64e-09	2.7037
MIR17HG	4.2e-08	1.8e-09	2.40169
S100A3	4.51e-08	1.96e-09	2.44164
NANOS3	4.83e-08	2.11e-09	3.73046
BLACAT1	4.98e-08	2.2e-09	2.89191
C6orf223	5.62e-08	2.53e-09	2.79951
OTUB2	6.07e-08	2.77e-09	2.41106
PSAT1	6.66e-08	3.08e-09	2.85084
LOXL2	7.59e-08	3.58e-09	2.14083
TGIF2	7.81e-08	3.7e-09	2.18873
ITGA2	8.15e-08	3.89e-09	2.8894
ULBP2	8.75e-08	4.23e-09	2.80097
SNAI1	1.04e-07	5.14e-09	2.17228
GDPD5	1.05e-07	5.21e-09	2.58206
ARG2	1.08e-07	5.43e-09	2.28874
PTPN14	1.15e-07	5.79e-09	2.24024
AUNIP	1.19e-07	6.04e-09	2.89363
MTBP	1.23e-07	6.3e-09	2.08697
HSD17B12	1.3e-07	6.7e-09	2.06609
PSPH	1.3e-07	6.69e-09	2.12488
ADAM12	1.37e-07	7.11e-09	3.07569
CDC25B	1.59e-07	8.45e-09	2.10591
TUBB3	1.61e-07	8.62e-09	2.44944
WNT3	2.17e-07	1.21e-08	2.62525
KIF26B	2.21e-07	1.24e-08	3.57131
TNS4	2.49e-07	1.43e-08	3.16277
CCDC113	2.52e-07	1.45e-08	2.25624
TTI1	2.72e-07	1.59e-08	2.01531
PRSS22	2.94e-07	1.73e-08	3.02015
SALL4	3.06e-07	1.81e-08	3.61509
PLEKHS1	3.24e-07	1.93e-08	3.22556
THBS2	3.94e-07	2.43e-08	4.12345
BGN	3.97e-07	2.45e-08	2.70968
MYBL2	3.99e-07	2.47e-08	2.09049
MSX2P1	4.69e-07	2.98e-08	4.36614
CTHRC1	4.98e-07	3.19e-08	3.16874
KLHL35	5.47e-07	3.58e-08	2.07543
OLFML2B	5.77e-07	3.8e-08	2.12669
MSX1	6.33e-07	4.24e-08	3.48365
TRIM29	6.7e-07	4.52e-08	3.3139
PITX2	7.19e-07	4.91e-08	3.69842
JADE3	8.67e-07	6.08e-08	2.13879
AZGP1	9.72e-07	6.95e-08	2.79381
SP5	1.01e-06	7.23e-08	3.50315
CBWD6	1.16e-06	8.47e-08	2.2183
HOXA11	1.16e-06	8.53e-08	2.33878
FAM92A1P2	1.26e-06	9.37e-08	2.38449
ASPHD1	1.28e-06	9.49e-08	2.12704
GRHL3	1.29e-06	9.59e-08	3.196
SNTB1	1.38e-06	1.04e-07	2.17162
HOXB8	1.56e-06	1.2e-07	3.54469
SELE	1.56e-06	1.2e-07	3.72541
SULT2B1	1.76e-06	1.38e-07	2.51384
RGS16	1.87e-06	1.48e-07	2.38331
C2orf27A	1.97e-06	1.58e-07	2.9851
CPNE7	1.99e-06	1.59e-07	2.75706
FOLH1B	2.12e-06	1.72e-07	2.26152
DYRK3	2.18e-06	1.78e-07	2.03076
LEMD1	2.29e-06	1.89e-07	4.40473
SMCO2	2.63e-06	2.22e-07	2.00343
PTP4A3	2.64e-06	2.23e-07	2.01071
ARVCF	2.73e-06	2.32e-07	2.16692
COL8A1	2.89e-06	2.49e-07	3.17326
DYX1C1	3.07e-06	2.67e-07	2.58074
H19	3.54e-06	3.18e-07	4.40933
MPP6	3.9e-06	3.56e-07	2.76492
SULF1	4.2e-06	3.88e-07	2.81831
C2orf70	4.39e-06	4.09e-07	2.46191
FGFRL1	4.44e-06	4.14e-07	2.06191
NOD2	4.95e-06	4.72e-07	2.02669
CCDC78	5.3e-06	5.11e-07	3.02095
PDPN	5.84e-06	5.8e-07	2.08129
CFI	5.84e-06	5.8e-07	2.1036
FAM150A	5.85e-06	5.82e-07	3.72303
PLEKHN1	6.52e-06	6.62e-07	2.1281
MMP10	7.3e-06	7.54e-07	3.58338
FGF18	7.71e-06	8.08e-07	2.94332
CA9	7.83e-06	8.23e-07	4.69697
BCAS4	8.53e-06	9.15e-07	2.42666
C15orf62	9.62e-06	1.06e-06	2.06355
BACE2	1.05e-05	1.17e-06	2.22541
SIX1	1.05e-05	1.18e-06	2.76064
LINC01296	1.09e-05	1.23e-06	4.14748
LOC101927746	1.14e-05	1.29e-06	3.42947
CXCL2	1.23e-05	1.42e-06	2.75952
MFAP2	1.32e-05	1.55e-06	2.13977
DHRS2	1.39e-05	1.64e-06	2.87821
MLXIPL	1.4e-05	1.66e-06	2.71298
RASL10B	1.46e-05	1.74e-06	2.54759
TDGF1P3	1.57e-05	1.91e-06	3.48537
NDUFA4L2	1.65e-05	2.03e-06	2.16934
SPERT	1.72e-05	2.14e-06	3.03985
TNFRSF9	1.75e-05	2.18e-06	2.17444
TFDP3	1.75e-05	2.19e-06	2.25482
TDGF1	1.76e-05	2.19e-06	3.14734
CYP39A1	1.8e-05	2.26e-06	2.0864
ZNF695	1.82e-05	2.3e-06	2.38257
GLS2	1.87e-05	2.38e-06	2.26957
OSM	2.14e-05	2.86e-06	3.33299
CDH24	2.16e-05	2.89e-06	2.075
GAS2	2.24e-05	3.03e-06	2.9789
RHPN1-AS1	2.37e-05	3.24e-06	2.19046
TG	2.37e-05	3.24e-06	3.39525
PGC	2.61e-05	3.68e-06	2.78527
PLA1A	2.8e-05	4.03e-06	2.13298
ANOS1	2.81e-05	4.05e-06	2.69364
MMP1	2.91e-05	4.22e-06	3.63871
RNF43	2.96e-05	4.32e-06	2.08068
CXCL8	3.07e-05	4.53e-06	3.9736
MMP11	3.25e-05	4.86e-06	2.56832
CELSR3	3.68e-05	5.7e-06	2.11429
ADAMTS4	3.83e-05	6e-06	2.06223
EFNA3	3.93e-05	6.18e-06	2.51717
ITGBL1	4.36e-05	7.08e-06	3.52416
TMPRSS13	4.92e-05	8.22e-06	3.38612
PLPP4	4.98e-05	8.35e-06	3.18532
GUCA1B	5.35e-05	9.1e-06	2.24102
GAD1	5.7e-05	9.82e-06	3.24169
CCNO	5.89e-05	1.02e-05	2.29147
AXIN2	5.97e-05	1.04e-05	2.15812
MME	6.76e-05	1.21e-05	2.75131
ZNF107	6.86e-05	1.23e-05	2.22451
SLC2A12	7.3e-05	1.33e-05	2.4918
STRA6	7.34e-05	1.34e-05	2.3736
GPCPD1	7.5e-05	1.38e-05	2.08144
FTCDNL1	7.69e-05	1.42e-05	2.06906
CPZ	8.32e-05	1.56e-05	2.0472
ACSL6	8.48e-05	1.6e-05	3.87618
GSC	8.49e-05	1.61e-05	2.38419
PHKA1	0.000104215	2.06e-05	2.01721
KLK8	0.000106509	2.12e-05	4.57048
TREM1	0.000106556	2.12e-05	2.9871
CAMTA1	0.000108849	2.18e-05	2.0331
LCN2	0.000116202	2.36e-05	2.88891
AQP9	0.000119636	2.44e-05	3.42636
HIST2H3C	0.000119949	2.45e-05	2.61439
HIST2H3A	0.000119949	2.45e-05	2.61439
APOC2	0.000120715	2.47e-05	2.70387
TACSTD2	0.0001249	2.57e-05	3.8463
GJC3	0.00012572	2.59e-05	2.65278
CELSR1	0.000128674	2.67e-05	2.24886
SFTA2	0.000129274	2.68e-05	3.19182
CXCL1	0.000131846	2.74e-05	2.48123
GFAP	0.000132285	2.76e-05	2.5804
MCEMP1	0.000136208	2.86e-05	2.39405
UBD	0.000137064	2.88e-05	3.2196
CXCL11	0.000138778	2.93e-05	3.54226
SLC2A3	0.000138868	2.93e-05	2.06494
IL11	0.000144682	3.07e-05	2.33165
OTX1	0.000144761	3.07e-05	3.03243
TBX15	0.000147316	3.14e-05	2.20964
DKK2	0.000147506	3.15e-05	2.6109
ERBB3	0.000171349	3.77e-05	2.23843
XKRX	0.000180185	4e-05	2.60025
FNDC1	0.000186042	4.15e-05	2.69355
SLC6A20	0.000189062	4.24e-05	3.15698
GZMB	0.000191298	4.3e-05	2.57354
SAA2	0.000192269	4.33e-05	2.77226
UNC93A	0.000199939	4.53e-05	3.10781
CXCL6	0.000212951	4.88e-05	2.52335
SAA1	0.000223764	5.17e-05	3.1865
ODAM	0.000226767	5.26e-05	3.51765
AGT	0.000250506	5.9e-05	2.00296
LOC100507460	0.00025269	5.96e-05	3.25263
ATG9B	0.000253136	5.98e-05	2.0035
LGR5	0.000257306	6.09e-05	2.74313
GRP	0.000266947	6.36e-05	3.6007
CXCL10	0.000267864	6.39e-05	3.01438
COMP	0.000275368	6.6e-05	4.21515
SLC13A3	0.000277366	6.66e-05	3.6575
ASB9	0.000279954	6.74e-05	2.10772
NECTIN4	0.000282857	6.82e-05	2.28739
CLDN14	0.000372634	9.43e-05	2.58247
KRT17	0.000421687	0.000108931	3.12185
TNFRSF6B	0.000422959	0.000109359	2.63287
IRX5	0.000460195	0.000120669	2.62837
COL10A1	0.000530926	0.000142031	3.56654
LRRC10B	0.000553185	0.000149063	2.38616
ISM1	0.000638598	0.000176089	2.29238
HCAR3	0.00072761	0.000204035	3.13867
ONECUT2	0.000757096	0.000213944	2.31783
IL6	0.000759779	0.000214832	2.95149
SFRP4	0.000771642	0.000218654	4.08187
CCL20	0.000796008	0.000226877	2.13908
FAM3B	0.000811426	0.000232101	4.12319
UCA1	0.000837527	0.000240831	3.28422
CCDC170	0.000896716	0.00026049	2.03786
TNNI3	0.000977128	0.000287542	2.45034
KRT6B	0.00104645	0.000310868	4.48626
CRABP2	0.00106138	0.000316001	2.13264
PARP4	0.00110593	0.000331552	2.21459
REG1A	0.001115	0.000334924	5.55038
KLK10	0.00116835	0.000353253	3.52329
SPP1	0.00117081	0.000354195	3.41936
PCSK9	0.00117519	0.00035572	2.27513
MSX2	0.00118885	0.000360615	2.48016
MMP12	0.0012121	0.000368693	2.01639
SIM2	0.00122192	0.000371947	2.75647
TDO2	0.00123256	0.000375697	2.08126
IL13RA2	0.00137488	0.000427279	2.37637
MYOM3	0.00182775	0.00059525	2.10393
ABCC2	0.00198347	0.000654124	2.34928
SERPINB5	0.00202563	0.000669964	2.91133
SLC4A11	0.00203269	0.000672928	2.01446
RIPPLY3	0.0022103	0.000741034	2.26891
KRT14	0.00242111	0.000823676	2.43865
CLDN2	0.00249057	0.000851008	2.55838
KLK6	0.00254253	0.000871978	2.44974
MAT1A	0.00255476	0.000877106	2.30436
GLYATL1	0.00305413	0.00107821	2.3795
CXCL5	0.0031549	0.00111978	3.48877
CST1	0.00321126	0.00114315	2.81968
PRSS36	0.00385718	0.00141139	2.08692
GUCY1B2	0.00396886	0.00145912	2.36037
LINC01405	0.00430441	0.00160187	2.16232
KRT6A	0.00462772	0.0017393	3.40477
CYP2W1	0.00474417	0.00179024	2.2242
KIAA1549L	0.00497125	0.00189166	2.78055
BMP7	0.00537055	0.00206896	2.37743
BEAN1	0.00590077	0.00230799	2.15234
SOX11	0.00601843	0.0023606	2.10538
SOD2	0.00606352	0.00238124	2.18099
ERICH2	0.00634953	0.0025101	2.36822
ZBED2	0.00636442	0.00251692	2.15657
CYP4X1	0.00649424	0.00257648	2.25794
SOX14	0.00753663	0.00305791	3.27812
PTGS2	0.00794253	0.00324793	2.27925
LOC105370792	0.00811641	0.0033307	2.01799
TCN1	0.00819836	0.00336952	2.94831
ORM2	0.00938714	0.00393831	2.59858
REG1B	0.0102998	0.00438703	4.42908
SULT1C2	0.010624	0.00454571	2.05068
SLCO1B3	0.0106599	0.00456541	3.4288
NOTUM	0.0107949	0.00463535	2.09085
EREG	0.0108616	0.00466611	2.29068
CSF3	0.0144446	0.00649932	2.09993
WDR72	0.0157387	0.00717509	2.20124
MSLN	0.0168086	0.00775279	2.28303
PAH	0.0207538	0.00988784	2.2921
GAL	0.0245758	0.0120312	2.06054
IGF2BP1	0.0248283	0.0121754	2.28996
DUSP27	0.025935	0.0128021	4.25237
SEC14L4	0.0269017	0.0133493	2.00709
REG3A	0.027215	0.0135313	3.81183
HS6ST2	0.0306002	0.0154849	2.37256
PPBP	0.0362017	0.0188068	2.89965
PRDM13	0.0372705	0.0194527	2.34204
AQP5	0.0396901	0.020933	2.35885
RNF182	0.0487087	0.0265952	2.18645

## Sheet: UnderExpressed
Supplementary Table 3. Under-expressed differentially expressed genes obtained from the validation dataset (GSE31905)
Gene.symbol	adj.P.Val	P.Value	logFC
LINC01278	4.87e-26	1.19e-30	-3.55606
PYY	3.17e-24	5.41e-28	-5.46164
FOXE1	4.18e-24	9.81e-28	-6.56925
VSTM2A	4.18e-24	1.02e-27	-4.34452
TRPM6	2.56e-23	6.85e-27	-4.0873
NEUROG1	2.71e-23	7.93e-27	-4.114
MGC45922	3.38e-23	1.07e-26	-2.68558
LMF1	4.45e-23	1.52e-26	-3.22416
C1orf229	6.57e-23	2.4e-26	-3.84878
DAO	1.12e-22	4.9e-26	-5.55646
UCN2	4.19e-22	2.24e-25	-3.32158
SF3A2	9.65e-22	5.64e-25	-3.01173
LOC283454	1.98e-21	1.3e-24	-5.44324
LOC101928068	2.3e-21	1.59e-24	-4.52981
TMEM191B	3.47e-21	2.61e-24	-3.23376
ATN1	7.23e-21	5.63e-24	-2.64464
RAVER1	8.8e-21	7.07e-24	-3.40628
MYPOP	2.17e-20	2.01e-23	-3.05282
MAFG-AS1	2.71e-20	2.64e-23	-2.90229
PIP5K1C	1.27e-19	1.48e-22	-3.79303
NFYC-AS1	2.04e-19	2.48e-22	-4.02312
FAM135B	2.04e-19	2.46e-22	-3.49368
SOX17	2.53e-19	3.2e-22	-4.03215
GRIN1	3.6e-19	4.74e-22	-3.95459
SSU72	8.06e-19	1.16e-21	-3.34489
SST	8.67e-19	1.33e-21	-6.60869
ABCG2	8.67e-19	1.32e-21	-4.73564
UHRF1	8.67e-19	1.33e-21	-4.48329
FAM151A	1.36e-18	2.16e-21	-5.30455
GFRA2	1.91e-18	3.12e-21	-4.4165
SP5	2.65e-18	4.58e-21	-3.87415
TNXB	2.7e-18	4.74e-21	-4.6018
LOC100996291	3.09e-18	5.65e-21	-2.50283
SLC34A3	3.23e-18	5.98e-21	-2.34068
KISS1R	3.39e-18	6.43e-21	-2.69804
ZNF575	4.03e-18	7.76e-21	-2.39153
XKR4	6.12e-18	1.19e-20	-3.87411
DHRS7C	8.02e-18	1.58e-20	-3.0195
LINC00304	1.07e-17	2.13e-20	-4.3167
TRABD2B	1.12e-17	2.26e-20	-2.76723
NRSN2	1.12e-17	2.29e-20	-2.44364
SGK1	1.33e-17	2.83e-20	-3.5784
FOXB1	1.39e-17	2.98e-20	-3.70425
CHGA	1.4e-17	3.08e-20	-5.29565
ENPP6	1.61e-17	3.56e-20	-3.37217
SOX8	2.4e-17	5.6e-20	-3.16321
GATSL2	2.72e-17	6.42e-20	-2.39834
NKD2	3.14e-17	7.56e-20	-3.76035
CPTP	3.16e-17	7.7e-20	-2.30506
CA7	3.5e-17	8.7e-20	-6.51065
NDOR1	3.5e-17	8.7e-20	-2.61119
LOC100132147	4.54e-17	1.15e-19	-3.02259
PRIMA1	5.45e-17	1.39e-19	-4.20366
SLC17A8	5.53e-17	1.44e-19	-3.9376
SIK1	6.59e-17	1.76e-19	-3.59478
EVX1	8.42e-17	2.32e-19	-3.54289
LGI1	9.44e-17	2.62e-19	-4.21004
ATP10B	9.65e-17	2.7e-19	-2.47509
PLP1	1.01e-16	2.85e-19	-5.16064
SPIB	1.13e-16	3.26e-19	-4.96259
KRTAP13-2	1.22e-16	3.53e-19	-4.8941
CCR10	1.3e-16	3.79e-19	-2.60073
ELFN1	1.37e-16	4.07e-19	-3.83647
CADM3	1.71e-16	5.12e-19	-3.26025
SYN1	2e-16	6.04e-19	-3.88136
SLC4A4	2.13e-16	6.47e-19	-4.30413
SOX1	2.27e-16	7e-19	-3.47458
MOP-1	2.27e-16	6.95e-19	-3.46892
EN2	2.29e-16	7.15e-19	-3.44137
MLXIPL	2.45e-16	7.75e-19	-2.06743
ACBD4	2.84e-16	9.21e-19	-3.02985
RTN3	2.93e-16	9.69e-19	-3.51024
AGAP3	3.77e-16	1.28e-18	-3.42551
PSORS1C2	4.31e-16	1.5e-18	-3.75209
MINCR	4.31e-16	1.49e-18	-2.28455
NRXN1	5.61e-16	1.98e-18	-2.70535
LOC101928673	6.94e-16	2.52e-18	-2.78444
CLEC4M	8.09e-16	3.01e-18	-3.00011
KRTAP4-1	9.19e-16	3.49e-18	-3.20904
ATAD3C	1.03e-15	3.94e-18	-2.2139
TRIM35	1.24e-15	4.84e-18	-4.6037
FRMD4A	1.28e-15	5e-18	-4.14336
SNORA78	1.29e-15	5.09e-18	-4.40922
FLJ35934	1.82e-15	7.22e-18	-3.91128
IRX4	2.05e-15	8.24e-18	-2.29553
KLF16	2.44e-15	9.86e-18	-3.55359
AQP8	2.85e-15	1.17e-17	-7.45863
MT1G	2.89e-15	1.2e-17	-3.98674
PARD6G	3.6e-15	1.52e-17	-4.4427
GNA11	3.72e-15	1.59e-17	-2.4731
LIN28B-AS1	4.21e-15	1.81e-17	-2.90097
LRRN2	4.49e-15	1.97e-17	-3.85281
HSPB9	4.89e-15	2.17e-17	-3.7325
PLCD1	5.06e-15	2.25e-17	-2.75483
SCNN1G	5.53e-15	2.52e-17	-4.06218
KRTAP2-4	5.89e-15	2.7e-17	-2.46613
KIAA1683	6.42e-15	2.95e-17	-3.16044
LCE1C	6.58e-15	3.06e-17	-2.253
MT1A	6.99e-15	3.3e-17	-2.65802
DLGAP3	7.63e-15	3.66e-17	-2.48216
SMARCC2	7.94e-15	3.85e-17	-3.22931
CDH24	8.04e-15	3.92e-17	-3.63203
GPR150	9.71e-15	4.77e-17	-4.15283
UTS2R	1.01e-14	5.07e-17	-4.34894
CEBPA	1.01e-14	5.05e-17	-3.64336
ZNF536	1.06e-14	5.3e-17	-2.94541
LCE1D	1.1e-14	5.58e-17	-3.22748
KIAA2022	1.25e-14	6.43e-17	-2.76283
KCNE2	1.35e-14	7e-17	-4.11831
PRR5	1.43e-14	7.49e-17	-3.01579
CACNA1E	1.53e-14	8.06e-17	-5.34117
NKX1-2	1.69e-14	8.91e-17	-2.06837
ALDOA	1.95e-14	1.04e-16	-3.03453
SCARF2	1.98e-14	1.06e-16	-2.66817
IL6R	2.13e-14	1.16e-16	-2.6651
MYOT	2.57e-14	1.43e-16	-4.83232
CMTM5	2.94e-14	1.64e-16	-3.0135
PHLPP2	3.02e-14	1.7e-16	-2.73123
TEPP	3.18e-14	1.8e-16	-3.4254
CA12	3.21e-14	1.83e-16	-3.2429
ANGPTL7	4.71e-14	2.75e-16	-3.59235
KRTAP13-1	4.82e-14	2.83e-16	-4.86102
RETSAT	4.95e-14	2.94e-16	-2.47665
KRT24	5.04e-14	3e-16	-4.53938
MYCN	5.23e-14	3.13e-16	-2.1004
NEUROG3	7.06e-14	4.28e-16	-3.19921
BMP3	7.56e-14	4.63e-16	-3.52494
P2RX1	8.8e-14	5.53e-16	-2.72793
ARTN	1.09e-13	6.98e-16	-3.26268
GALR3	1.1e-13	7.09e-16	-2.84854
CLDN8	1.34e-13	8.85e-16	-7.13716
FCRLB	1.36e-13	9.04e-16	-3.96346
GUCA2B	1.39e-13	9.3e-16	-8.60307
RSPO2	1.51e-13	1.01e-15	-2.86929
FAM129B	1.68e-13	1.14e-15	-2.66151
PHOX2A	1.72e-13	1.18e-15	-3.15535
CPT2	1.72e-13	1.17e-15	-2.14637
RERGL	1.81e-13	1.25e-15	-3.73029
GPSM3	1.94e-13	1.35e-15	-2.3398
HRK	2.01e-13	1.41e-15	-4.74778
THEM5	2.13e-13	1.5e-15	-2.37963
PYY2	2.16e-13	1.52e-15	-3.82032
MMP17	2.25e-13	1.6e-15	-2.7615
MMP28	2.91e-13	2.09e-15	-3.97728
LHX1	2.98e-13	2.16e-15	-2.09131
ZNF775	3.09e-13	2.25e-15	-2.06208
LOC439951	3.18e-13	2.32e-15	-4.15048
VWA5B2	3.25e-13	2.39e-15	-2.00337
KLK3	3.79e-13	2.85e-15	-3.53754
KCNIP4	3.89e-13	2.97e-15	-2.57317
FBXL17	4.24e-13	3.28e-15	-3.92537
CD177	4.62e-13	3.59e-15	-6.60418
BHLHE23	4.86e-13	3.81e-15	-3.47784
CRHBP	4.86e-13	3.79e-15	-2.93457
MT1E	5.1e-13	4.04e-15	-4.8486
NAAA	5.1e-13	4.03e-15	-2.52359
TSPAN10	5.4e-13	4.29e-15	-3.21396
LYNX1	5.43e-13	4.32e-15	-2.33959
MOB3B	5.8e-13	4.63e-15	-2.00798
TPSG1	6.1e-13	4.91e-15	-2.34247
SHISA7	6.77e-13	5.56e-15	-2.26636
RNF152	6.97e-13	5.76e-15	-2.80783
HTR3C	8.66e-13	7.35e-15	-4.09189
DSCAML1	9.14e-13	7.83e-15	-4.05788
HPGDS	9.21e-13	7.92e-15	-3.54328
MT1H	9.34e-13	8.07e-15	-3.54283
SULT1A2	9.72e-13	8.42e-15	-2.70047
ASPA	1.05e-12	9.16e-15	-4.07271
CD163L1	1.22e-12	1.07e-14	-3.79611
SEMA6D	1.33e-12	1.18e-14	-2.46826
FBRSL1	1.59e-12	1.45e-14	-3.08626
CMIP	1.63e-12	1.48e-14	-3.79593
MT1JP	1.64e-12	1.52e-14	-6.04982
NKX2-8	1.71e-12	1.58e-14	-3.11272
FOXQ1	1.78e-12	1.67e-14	-3.06367
GRIN2A	1.85e-12	1.74e-14	-2.92039
CLEC3B	1.95e-12	1.84e-14	-3.11966
RMDN2	2.61e-12	2.56e-14	-2.35546
NPY	2.66e-12	2.62e-14	-3.79063
C16orf89	2.67e-12	2.63e-14	-3.28133
TEX11	2.78e-12	2.75e-14	-4.14622
GLP2R	3.12e-12	3.16e-14	-4.30916
SMPDL3A	3.65e-12	3.74e-14	-2.86734
RCOR2	3.91e-12	4.04e-14	-2.37436
ZFPM1	3.98e-12	4.12e-14	-2.9101
PCSK1N	4.5e-12	4.74e-14	-3.92578
ENDOD1	4.96e-12	5.28e-14	-2.02912
MT1B	5.11e-12	5.49e-14	-3.35319
CYB5R3	5.14e-12	5.54e-14	-2.24349
LGR4	5.43e-12	5.88e-14	-3.11742
ARHGAP33	5.64e-12	6.13e-14	-2.83579
SMIM14	5.68e-12	6.19e-14	-2.11476
LIFR	5.73e-12	6.26e-14	-3.44448
SLC30A10	5.79e-12	6.36e-14	-4.59522
SNTG2	5.79e-12	6.39e-14	-2.23887
ABCB11	5.95e-12	6.6e-14	-2.5668
SCN9A	6.16e-12	6.89e-14	-3.93106
HCN4	6.4e-12	7.2e-14	-3.4831
OTOP2	6.64e-12	7.52e-14	-2.83693
ST6GALNAC6	6.92e-12	7.86e-14	-3.01799
PARP10	6.93e-12	7.87e-14	-3.27569
FHIT	7.67e-12	8.8e-14	-2.59241
OTUD7A	7.69e-12	8.85e-14	-3.60698
CACNA1I	8.21e-12	9.53e-14	-3.22461
ACADS	8.34e-12	9.73e-14	-2.4781
PDE9A	8.7e-12	1.02e-13	-3.14578
TONSL	9e-12	1.06e-13	-2.71691
CLMN	1.03e-11	1.23e-13	-2.14636
TMEM100	1.04e-11	1.24e-13	-3.99091
HCN2	1.19e-11	1.46e-13	-2.42619
GNG7	1.33e-11	1.66e-13	-2.61715
SCGN	1.39e-11	1.74e-13	-5.7031
PER1	1.39e-11	1.74e-13	-2.36352
GRIN2D	1.45e-11	1.84e-13	-3.48739
TP53TG3	1.47e-11	1.87e-13	-2.08506
CRHR2	1.49e-11	1.89e-13	-4.41648
MAMDC2	1.57e-11	2.02e-13	-3.75362
STAB1	1.75e-11	2.27e-13	-2.48192
SYNPO	2.14e-11	2.83e-13	-2.62744
FAM95A	2.25e-11	2.99e-13	-3.51491
MT1F	2.27e-11	3.02e-13	-3.48884
CHAD	2.34e-11	3.12e-13	-2.91221
PKN2	2.99e-11	4.14e-13	-2.47311
BCHE	3e-11	4.16e-13	-4.42186
SPINK2	3.07e-11	4.28e-13	-5.03927
BMX	3.27e-11	4.57e-13	-3.33432
DCLK1	3.45e-11	4.89e-13	-2.28513
HAPLN1	3.6e-11	5.14e-13	-3.53287
C2orf88	3.65e-11	5.22e-13	-3.83131
PTGDR	3.82e-11	5.48e-13	-3.65743
MT1X	3.82e-11	5.47e-13	-3.17984
TMEM158	4.19e-11	6.07e-13	-2.82302
C9orf62	4.66e-11	6.86e-13	-3.1654
ZNF579	5.01e-11	7.49e-13	-3.20151
IFITM5	5.45e-11	8.19e-13	-3.39984
GCG	5.53e-11	8.32e-13	-8.18925
RILP	5.73e-11	8.65e-13	-2.28996
ADAMTS7	5.92e-11	8.97e-13	-3.13017
SCNN1B	6.98e-11	1.08e-12	-4.43729
LINC00675	6.98e-11	1.09e-12	-2.72795
MAFA	6.98e-11	1.09e-12	-2.1422
KCTD4	7.16e-11	1.12e-12	-2.17329
CPM	7.29e-11	1.14e-12	-3.43383
ABCA8	7.35e-11	1.16e-12	-5.24064
PKIB	7.36e-11	1.16e-12	-4.52421
FXYD1	7.63e-11	1.21e-12	-3.41073
SLC26A2	8.08e-11	1.3e-12	-5.0617
KLB	8.08e-11	1.3e-12	-3.1638
KLF6	8.53e-11	1.38e-12	-3.47907
LOC101929122	8.72e-11	1.42e-12	-3.16699
PMP2	9.07e-11	1.49e-12	-2.39652
PRR36	9.11e-11	1.49e-12	-3.79843
TMEM220	9.61e-11	1.58e-12	-3.53131
NAP1L2	1.02e-10	1.69e-12	-3.66614
PPARGC1B	1.02e-10	1.68e-12	-2.08141
FEV	1.03e-10	1.71e-12	-3.12797
PRNP	1.08e-10	1.81e-12	-2.11612
ANKRD20A8P	1.09e-10	1.82e-12	-2.98777
ABCA9	1.1e-10	1.85e-12	-2.3627
SPDYE3	1.13e-10	1.9e-12	-2.10184
MYOM1	1.14e-10	1.92e-12	-2.92218
BCL2	1.18e-10	2e-12	-2.75838
BEST2	1.22e-10	2.1e-12	-4.98983
GBA3	1.22e-10	2.09e-12	-4.88269
BBC3	1.23e-10	2.12e-12	-2.43158
GH2	1.26e-10	2.17e-12	-2.53076
SAP25	1.27e-10	2.19e-12	-2.00026
SH2D6	1.28e-10	2.22e-12	-4.0879
MT1M	1.31e-10	2.28e-12	-4.92084
DISP2	1.32e-10	2.31e-12	-2.5084
FAM107A	1.37e-10	2.4e-12	-2.3444
GUCA2A	1.41e-10	2.49e-12	-6.98984
HPGD	1.49e-10	2.64e-12	-3.4699
NPAS3	1.52e-10	2.71e-12	-4.09915
PTGDR2	1.66e-10	2.99e-12	-3.96268
PADI2	1.87e-10	3.41e-12	-4.36444
C17orf96	1.91e-10	3.51e-12	-3.63428
ANKRD20A2	1.98e-10	3.67e-12	-3.07194
COG3	1.99e-10	3.69e-12	-2.89106
LOC649294	2.02e-10	3.75e-12	-2.29322
MS4A12	2.04e-10	3.79e-12	-6.26613
PCSK2	2.21e-10	4.15e-12	-2.01493
C11orf86	2.29e-10	4.34e-12	-5.78777
NEDD4L	2.29e-10	4.35e-12	-2.12562
AMPD1	2.54e-10	4.88e-12	-5.07207
PHOX2B	2.6e-10	5.02e-12	-2.27017
BAALC	2.61e-10	5.05e-12	-2.14703
C15orf48	2.72e-10	5.25e-12	-2.99794
MAL	2.84e-10	5.51e-12	-3.41425
TMEM37	2.91e-10	5.65e-12	-2.90947
RSPH9	2.92e-10	5.69e-12	-2.51039
SLC26A1	3.11e-10	6.08e-12	-3.72007
LCE5A	3.13e-10	6.14e-12	-3.14405
HS2ST1	3.31e-10	6.53e-12	-2.6702
GDNF	3.38e-10	6.7e-12	-3.10561
IER5	3.84e-10	7.67e-12	-3.48494
CFAP65	3.94e-10	7.92e-12	-2.46719
C19orf73	3.97e-10	8.01e-12	-3.0295
ATP2A3	4.02e-10	8.15e-12	-2.91701
CD36	4.07e-10	8.25e-12	-2.87341
TP53INP2	4.33e-10	8.84e-12	-2.15668
SLC30A4	4.4e-10	9.01e-12	-2.04601
BMP8B	4.46e-10	9.17e-12	-2.53289
ZSCAN10	5.1e-10	1.07e-11	-4.46547
CA1	5.14e-10	1.08e-11	-9.27451
ADAMDEC1	5.35e-10	1.13e-11	-4.07478
AMN	5.44e-10	1.16e-11	-2.36467
STOX2	5.47e-10	1.17e-11	-2.07808
MIDN	5.65e-10	1.22e-11	-2.47912
CNIH2	5.74e-10	1.24e-11	-2.32421
B4GALNT2	5.89e-10	1.28e-11	-3.22598
CDKN2B	5.98e-10	1.3e-11	-3.07393
ASPG	6.3e-10	1.39e-11	-4.72454
PKNOX2	6.8e-10	1.51e-11	-2.90098
TMEFF2	7.02e-10	1.57e-11	-2.75112
CHODL	7.18e-10	1.61e-11	-2.65307
CD209	7.21e-10	1.62e-11	-2.76155
GLDN	7.25e-10	1.63e-11	-2.1169
INAFM1	7.43e-10	1.67e-11	-3.23025
CASKIN1	7.47e-10	1.68e-11	-2.52178
TNFRSF13B	7.51e-10	1.7e-11	-2.62864
DHRS11	8e-10	1.82e-11	-2.58982
KMT2C	8.1e-10	1.85e-11	-2.56536
WSCD1	8.4e-10	1.92e-11	-3.69651
KLF4	8.89e-10	2.06e-11	-2.95861
MT1L	9.03e-10	2.1e-11	-3.08738
HSBP1L1	1e-09	2.36e-11	-2.24743
STMN2	1.02e-09	2.39e-11	-3.52557
GPAT3	1.07e-09	2.54e-11	-2.78394
HES7	1.09e-09	2.61e-11	-2.99738
CFD	1.17e-09	2.81e-11	-3.46151
PLCE1	1.22e-09	2.93e-11	-2.29471
SULT1A1	1.24e-09	3e-11	-2.34887
BAX	1.33e-09	3.24e-11	-2.85545
PDK4	1.35e-09	3.31e-11	-2.44105
PTMA	1.39e-09	3.4e-11	-2.417
SFTA1P	1.43e-09	3.53e-11	-2.40036
BMP2	1.53e-09	3.77e-11	-3.56412
TINCR	1.62e-09	4.07e-11	-3.47063
FABP2	1.66e-09	4.21e-11	-4.64435
MEX3D	1.68e-09	4.27e-11	-3.47701
RCAN2	1.83e-09	4.71e-11	-2.4172
NPBWR1	2e-09	5.24e-11	-2.08416
LOC440461	2.07e-09	5.46e-11	-3.36632
B3GALT1	2.13e-09	5.64e-11	-2.68276
CA2	2.24e-09	5.96e-11	-5.37682
GSG1	2.35e-09	6.3e-11	-2.10926
SYCE1L	2.37e-09	6.37e-11	-2.93427
RIMS4	2.45e-09	6.66e-11	-2.82793
C8G	2.59e-09	7.09e-11	-2.41421
B3GNT6	2.68e-09	7.4e-11	-2.44043
SDCBP2	2.93e-09	8.22e-11	-3.63113
HSD11B2	3e-09	8.43e-11	-2.92988
SLC51B	3.04e-09	8.57e-11	-4.1426
SLITRK3	3.2e-09	9.11e-11	-2.37021
ZNF467	3.28e-09	9.39e-11	-2.69179
KCNC1	3.28e-09	9.42e-11	-2.2872
ALPI	3.41e-09	9.81e-11	-2.8633
CXCL12	3.46e-09	9.98e-11	-3.52653
CCNJL	3.63e-09	1.05e-10	-2.62921
CDC42EP5	3.82e-09	1.12e-10	-2.13054
HIST1H1C	3.89e-09	1.14e-10	-2.15247
SLC9A3	3.93e-09	1.16e-10	-2.98107
P2RY14	3.99e-09	1.18e-10	-2.68478
HTR3E	4.03e-09	1.2e-10	-3.34208
MUC4	4.1e-09	1.22e-10	-2.88202
CELA3B	4.32e-09	1.29e-10	-3.84834
ACVRL1	4.32e-09	1.3e-10	-2.25237
SLC22A18AS	4.75e-09	1.45e-10	-2.14758
MUC12	5.02e-09	1.55e-10	-3.81784
ADHFE1	5.08e-09	1.57e-10	-2.79879
NEURL1	5.1e-09	1.58e-10	-3.73837
CAMKK2	5.53e-09	1.73e-10	-2.23053
LAMA1	5.97e-09	1.89e-10	-3.39758
CNTN2	6.23e-09	1.98e-10	-2.88414
IGF1	6.81e-09	2.2e-10	-3.02279
B3GALT5-AS1	7.02e-09	2.28e-10	-5.44785
ABHD3	7.6e-09	2.5e-10	-2.06358
CMA1	7.63e-09	2.51e-10	-2.38936
FRRS1L	7.63e-09	2.51e-10	-2.14274
PDE4D	8.17e-09	2.73e-10	-2.57232
SFRP1	8.69e-09	2.92e-10	-4.72048
PI16	8.73e-09	2.94e-10	-4.14789
ITM2C	8.96e-09	3.03e-10	-2.701
FAM189A2	9.13e-09	3.1e-10	-2.44411
ADAMTS9-AS2	9.68e-09	3.32e-10	-2.0359
UNC5C	9.9e-09	3.4e-10	-2.58994
CTSG	1.02e-08	3.51e-10	-4.07785
ANKRD33B	1.07e-08	3.71e-10	-2.54537
LBX1	1.1e-08	3.82e-10	-2.24043
PCDH11Y	1.13e-08	3.91e-10	-2.08472
BMP6	1.15e-08	4.02e-10	-2.42244
AVP	1.23e-08	4.34e-10	-2.71824
P2RY1	1.26e-08	4.46e-10	-3.57189
MT2A	1.26e-08	4.42e-10	-2.61703
ABCC13	1.31e-08	4.67e-10	-3.73115
PTN	1.32e-08	4.69e-10	-2.89431
PTCHD1	1.36e-08	4.88e-10	-3.27881
CWH43	1.39e-08	4.99e-10	-6.50072
CLDN23	1.4e-08	5.04e-10	-3.03356
LOC143286	1.4e-08	5.03e-10	-2.08542
KLF9	1.43e-08	5.15e-10	-2.06779
TNRC18	1.44e-08	5.18e-10	-3.41004
IRX3	1.51e-08	5.48e-10	-3.16229
NEO1	1.52e-08	5.53e-10	-2.01049
SOX3	1.55e-08	5.67e-10	-2.763
CLEC10A	1.56e-08	5.71e-10	-2.03091
SPPL2B	1.66e-08	6.1e-10	-3.05804
RDH5	1.66e-08	6.12e-10	-2.19293
B3GNT7	1.69e-08	6.25e-10	-2.64481
HTR4	1.69e-08	6.25e-10	-2.48738
SMIM6	1.7e-08	6.3e-10	-2.28237
LRMP	1.8e-08	6.75e-10	-2.96573
TSC22D3	1.82e-08	6.8e-10	-2.26485
CRYBA2	1.83e-08	6.84e-10	-4.60644
LOC100506388	1.84e-08	6.92e-10	-3.03301
CA4	1.91e-08	7.24e-10	-7.92073
GGTA1P	1.97e-08	7.48e-10	-2.93259
KLF17	2.02e-08	7.72e-10	-2.13842
GPR153	2.03e-08	7.75e-10	-3.49061
CLN8	2.06e-08	7.91e-10	-2.04705
MALL	2.12e-08	8.16e-10	-2.32695
ATP6V0D2	2.57e-08	1.01e-09	-3.02669
LDHD	2.64e-08	1.04e-09	-3.3742
SEMA3E	2.7e-08	1.07e-09	-3.19941
SLC17A4	2.71e-08	1.07e-09	-3.8199
SSTR2	2.81e-08	1.12e-09	-2.1064
ZMAT4	2.93e-08	1.18e-09	-2.25163
ARHGAP20	3.24e-08	1.33e-09	-2.44373
SCG3	3.48e-08	1.44e-09	-3.27265
POU3F3	3.64e-08	1.52e-09	-3.33143
EYA2	3.68e-08	1.54e-09	-4.26044
APOBR	3.68e-08	1.54e-09	-2.41598
CTNND2	3.7e-08	1.55e-09	-2.71719
VIT	3.79e-08	1.6e-09	-2.90407
IL1R2	3.8e-08	1.6e-09	-3.4785
PPARGC1A	3.82e-08	1.61e-09	-3.17732
LINC01140	3.84e-08	1.63e-09	-3.0296
CCL23	4.07e-08	1.73e-09	-3.98659
WNT6	4.19e-08	1.79e-09	-2.75997
PANX2	4.33e-08	1.86e-09	-2.06683
ANPEP	4.42e-08	1.9e-09	-4.20958
SORCS1	4.46e-08	1.93e-09	-2.94705
GSTA2	4.72e-08	2.05e-09	-2.47062
KLK15	4.82e-08	2.11e-09	-3.8591
CRISPLD2	4.85e-08	2.12e-09	-2.37167
SIAE	4.9e-08	2.15e-09	-2.24118
CDHR5	5.05e-08	2.23e-09	-2.58402
ADH1B	5.16e-08	2.29e-09	-2.83522
PTPRH	5.17e-08	2.29e-09	-2.1597
MAF	5.24e-08	2.34e-09	-2.1643
DIRAS1	5.34e-08	2.39e-09	-2.56153
CLDN5	5.51e-08	2.47e-09	-2.22912
C1orf186	5.55e-08	2.49e-09	-2.83008
MARCHF3	5.85e-08	2.64e-09	-2.16128
USP2	6.09e-08	2.78e-09	-2.28465
GPR78	6.15e-08	2.81e-09	-3.21585
SLC9A2	6.15e-08	2.82e-09	-2.56437
ITM2A	6.15e-08	2.82e-09	-2.26527
PTH1R	6.36e-08	2.93e-09	-2.59838
KCNB1	6.78e-08	3.14e-09	-2.4073
ADH1C	6.82e-08	3.16e-09	-5.44432
HSD17B2	6.92e-08	3.22e-09	-4.22966
NR3C2	6.93e-08	3.22e-09	-3.27848
FOLR2	7.01e-08	3.27e-09	-2.65368
HIST1H2BD	7.14e-08	3.33e-09	-2.24534
UGT1A6	7.3e-08	3.41e-09	-3.86329
CEACAM7	7.33e-08	3.43e-09	-2.11082
GGT6	7.36e-08	3.45e-09	-3.14955
C2orf40	7.4e-08	3.47e-09	-4.05727
TTLL6	7.55e-08	3.55e-09	-3.06081
JAM2	7.6e-08	3.59e-09	-2.67104
AHCYL2	7.68e-08	3.63e-09	-2.42019
PRR7	7.7e-08	3.64e-09	-2.95733
GSG1L	8e-08	3.8e-09	-2.11337
TSPAN1	8.01e-08	3.81e-09	-3.27364
IGH	8.32e-08	3.99e-09	-5.08788
IGHA1	8.32e-08	3.99e-09	-5.08788
IGHA2	8.32e-08	3.99e-09	-5.08788
CNTFR	8.39e-08	4.03e-09	-3.25721
SCARA5	9.52e-08	4.65e-09	-4.59554
LGALS4	9.61e-08	4.7e-09	-2.03157
MXD1	1.03e-07	5.12e-09	-2.26218
ELANE	1.03e-07	5.08e-09	-2.15806
COX6A2	1.04e-07	5.14e-09	-3.29209
RFX6	1.04e-07	5.17e-09	-3.13064
LILRB5	1.11e-07	5.58e-09	-3.02027
FXYD3	1.13e-07	5.66e-09	-2.3787
GREM2	1.27e-07	6.52e-09	-3.91449
PGM5	1.3e-07	6.71e-09	-2.1666
EDN3	1.33e-07	6.9e-09	-3.50901
SLC5A11	1.39e-07	7.24e-09	-2.99131
SEZ6L	1.4e-07	7.3e-09	-2.39029
C2orf72	1.41e-07	7.35e-09	-2.23049
SCN7A	1.46e-07	7.67e-09	-3.35461
CPB1	1.46e-07	7.69e-09	-2.11004
CCL14	1.48e-07	7.78e-09	-2.4103
ADRB2	1.58e-07	8.39e-09	-2.58744
LGI4	1.66e-07	8.9e-09	-2.39291
KIF5C	1.68e-07	9.04e-09	-2.80498
SCRT2	1.78e-07	9.65e-09	-2.41571
TLR3	1.78e-07	9.64e-09	-2.01751
FBXO40	1.88e-07	1.03e-08	-2.59828
KIRREL3	1.93e-07	1.06e-08	-2.71364
CYP4F2	1.94e-07	1.07e-08	-2.21879
NPY1R	2.09e-07	1.16e-08	-3.24528
SIGLEC11	2.17e-07	1.21e-08	-2.83731
RNF112	2.18e-07	1.22e-08	-2.63753
CDH22	2.19e-07	1.22e-08	-3.54888
CKB	2.24e-07	1.26e-08	-2.84362
MYH15	2.24e-07	1.26e-08	-2.24713
DPF3	2.31e-07	1.31e-08	-3.49207
FMN2	2.45e-07	1.4e-08	-2.46111
NYX	2.49e-07	1.43e-08	-2.42254
ADAMTSL1	2.51e-07	1.44e-08	-2.02705
CFH	2.56e-07	1.47e-08	-2.31545
MYOC	2.6e-07	1.5e-08	-4.83853
PLCL2	2.62e-07	1.51e-08	-2.15377
CEACAM1	2.75e-07	1.61e-08	-2.34515
TSPAN7	2.91e-07	1.71e-08	-2.97369
HNF4A	3.02e-07	1.79e-08	-2.28918
SEMA6A	3.11e-07	1.85e-08	-3.50654
MFSD4A	3.11e-07	1.84e-08	-3.10587
ADCY5	3.2e-07	1.9e-08	-2.79488
KIAA1211	3.22e-07	1.92e-08	-2.13869
FGFR2	3.31e-07	1.98e-08	-2.49632
MAP2K6	3.34e-07	2.01e-08	-2.3118
HPSE2	3.43e-07	2.06e-08	-2.17559
ANKRD20A5P	3.51e-07	2.12e-08	-2.38395
LGALS2	3.59e-07	2.18e-08	-3.96948
SMARCA2	3.59e-07	2.18e-08	-2.08116
NRAP	3.6e-07	2.18e-08	-4.5938
SLCO2A1	3.67e-07	2.24e-08	-2.10897
MAPK10	3.72e-07	2.27e-08	-2.24098
SLC9A9	3.74e-07	2.29e-08	-2.38378
ADH1A	3.96e-07	2.44e-08	-4.30763
ARHGAP44	4.11e-07	2.55e-08	-2.35929
NTRK3	4.17e-07	2.59e-08	-2.20674
SYNGR4	4.18e-07	2.61e-08	-2.32857
GHR	4.28e-07	2.68e-08	-2.3275
SLC8A3	4.34e-07	2.72e-08	-2.24004
TMEM61	4.39e-07	2.76e-08	-3.26064
NEUROD1	4.52e-07	2.85e-08	-3.12512
FGFBP2	4.57e-07	2.89e-08	-2.83906
PTGS1	4.63e-07	2.94e-08	-2.21222
HP1BP3	4.8e-07	3.06e-08	-2.57461
CHST5	4.81e-07	3.06e-08	-4.635
ELAVL4	4.97e-07	3.18e-08	-2.13703
ATP1A2	5.06e-07	3.26e-08	-4.65912
HOXD1	5.18e-07	3.36e-08	-3.1092
MEI1	5.23e-07	3.39e-08	-2.40882
METTL7A	5.4e-07	3.52e-08	-2.53306
NAALADL1	5.53e-07	3.62e-08	-2.07973
PARM1	5.59e-07	3.67e-08	-2.04908
CLCA4	5.7e-07	3.74e-08	-7.77539
UGT2B10	5.7e-07	3.74e-08	-3.49108
GDPD3	5.75e-07	3.78e-08	-2.84677
BCAS1	5.87e-07	3.87e-08	-3.87438
CLIC5	6.13e-07	4.08e-08	-2.2396
PGM5-AS1	6.72e-07	4.54e-08	-2.83672
GPT	7.26e-07	4.96e-08	-2.15664
EFHC2	7.38e-07	5.06e-08	-2.48169
LTK	7.49e-07	5.14e-08	-3.40774
BLK	7.59e-07	5.22e-08	-3.12571
KRT20	7.84e-07	5.4e-08	-2.70007
UGT1A8	7.98e-07	5.51e-08	-4.35693
CDH19	8.04e-07	5.56e-08	-4.51267
SEPP1	8.07e-07	5.59e-08	-2.49643
SCN4B	8.31e-07	5.77e-08	-2.35791
CPNE5	8.44e-07	5.89e-08	-2.08357
KCNG3	8.52e-07	5.96e-08	-2.42922
IGHV1OR15-1	8.88e-07	6.26e-08	-3.06232
LOC102724760	8.88e-07	6.26e-08	-3.06232
DUSP26	8.95e-07	6.31e-08	-2.99378
C7	9.39e-07	6.66e-08	-3.39648
KCNK3	9.44e-07	6.71e-08	-2.70807
SHE	1e-06	7.2e-08	-2.04761
LDB3	1.01e-06	7.25e-08	-2.09131
VSIG2	1.06e-06	7.66e-08	-5.24708
ITGB7	1.06e-06	7.63e-08	-2.19126
IL16	1.06e-06	7.63e-08	-2.13746
ANO7	1.09e-06	7.93e-08	-2.46076
GPRIN2	1.09e-06	7.9e-08	-2.21843
RAB26	1.11e-06	8.09e-08	-2.14518
EPB41L4A	1.13e-06	8.27e-08	-2.54138
SPINK5	1.16e-06	8.49e-08	-3.52311
SEMA3D	1.21e-06	8.91e-08	-3.60019
ABI3BP	1.22e-06	9.04e-08	-2.93702
CD160	1.27e-06	9.42e-08	-3.02007
UGT2A3	1.28e-06	9.57e-08	-2.7864
ADGRB3	1.28e-06	9.51e-08	-2.61061
TNFRSF17	1.29e-06	9.61e-08	-4.21921
CLEC4G	1.29e-06	9.59e-08	-3.25817
MYO1D	1.31e-06	9.82e-08	-2.07287
BRINP3	1.32e-06	9.84e-08	-4.49726
ADORA3	1.34e-06	1.01e-07	-3.29668
CBFA2T3	1.41e-06	1.07e-07	-2.60948
EEF1A1	1.44e-06	1.09e-07	-2.09877
HRASLS2	1.46e-06	1.1e-07	-3.27185
TOX	1.46e-06	1.11e-07	-2.70427
CCNA1	1.51e-06	1.15e-07	-2.11988
CNR1	1.53e-06	1.17e-07	-3.31716
SMR3A	1.55e-06	1.19e-07	-2.91642
STMN4	1.56e-06	1.2e-07	-2.54832
ATOH8	1.68e-06	1.3e-07	-2.9531
CNTN3	1.75e-06	1.36e-07	-3.47046
MASP1	1.79e-06	1.41e-07	-2.35655
FFAR4	1.83e-06	1.44e-07	-2.86798
GDPD2	1.87e-06	1.49e-07	-4.15618
ITGA8	1.88e-06	1.49e-07	-2.28596
AOC1	1.89e-06	1.5e-07	-2.06517
STYK1	1.91e-06	1.52e-07	-2.25083
DNASE1L3	1.92e-06	1.53e-07	-4.69911
LYPD8	1.93e-06	1.53e-07	-5.56856
ABCA6	1.96e-06	1.57e-07	-2.63069
INSL5	2.09e-06	1.69e-07	-6.27083
OSBPL6	2.15e-06	1.75e-07	-2.13656
NR1H4	2.17e-06	1.76e-07	-4.28437
PLCG2	2.19e-06	1.78e-07	-2.03007
FCER1A	2.23e-06	1.82e-07	-3.58959
ABCC8	2.35e-06	1.94e-07	-2.37371
MUC2	2.38e-06	1.97e-07	-4.10692
NKX2-3	2.44e-06	2.04e-07	-2.74313
ITPKA	2.44e-06	2.04e-07	-2.57672
ARMC12	2.44e-06	2.03e-07	-2.34673
MOGAT2	2.6e-06	2.2e-07	-4.02355
PAQR5	2.76e-06	2.35e-07	-2.22927
LYPD3	2.78e-06	2.38e-07	-2.20704
MPPED1	2.81e-06	2.41e-07	-2.21217
PRKCB	2.84e-06	2.43e-07	-2.24601
GSTA1	2.87e-06	2.46e-07	-3.54715
ATP8A2	2.92e-06	2.52e-07	-2.12096
BTNL3	2.94e-06	2.54e-07	-3.63393
CES2	2.96e-06	2.56e-07	-2.52412
CATSPERG	2.98e-06	2.58e-07	-2.99086
PBLD	2.98e-06	2.58e-07	-2.07953
FAM46C	3e-06	2.6e-07	-2.60988
SUGCT	3.04e-06	2.64e-07	-2.03665
SOX10	3.07e-06	2.67e-07	-2.04238
PIGZ	3.15e-06	2.75e-07	-2.36014
FAM150B	3.24e-06	2.85e-07	-3.24622
EPHA4	3.27e-06	2.89e-07	-2.80404
SRPX	3.31e-06	2.92e-07	-2.19019
KCNMA1	3.39e-06	3.01e-07	-3.22646
RAB37	3.42e-06	3.04e-07	-2.04616
CDHR2	3.46e-06	3.09e-07	-2.36363
BTLA	3.49e-06	3.12e-07	-2.79459
LINC00473	3.49e-06	3.12e-07	-2.51983
EPB41L3	3.51e-06	3.14e-07	-2.12544
KRT222	3.53e-06	3.17e-07	-2.45493
CAPN13	3.56e-06	3.2e-07	-2.95863
PLA2G10	3.65e-06	3.29e-07	-2.88923
NAV2	3.87e-06	3.52e-07	-2.50372
SIGLEC1	3.88e-06	3.54e-07	-2.26546
ADAM28	4.03e-06	3.7e-07	-2.1911
IGSF10	4.05e-06	3.72e-07	-2.14403
TMEM171	4.07e-06	3.74e-07	-2.97416
ANGPTL1	4.1e-06	3.77e-07	-3.83209
RAB3B	4.1e-06	3.77e-07	-3.03266
CP	4.24e-06	3.92e-07	-3.35941
NMRAL1P1	4.3e-06	3.99e-07	-2.30381
LINC01351	4.38e-06	4.07e-07	-2.61848
SLC16A9	4.45e-06	4.15e-07	-2.66374
FIGF	4.48e-06	4.2e-07	-2.73834
ZG16	4.55e-06	4.28e-07	-7.80282
MIA2	4.62e-06	4.36e-07	-2.6811
PDE6A	4.72e-06	4.46e-07	-4.38053
MS4A6A	4.72e-06	4.46e-07	-2.13605
TSHR	4.73e-06	4.48e-07	-2.53028
RGS9	4.8e-06	4.55e-07	-2.15395
CD27	4.82e-06	4.58e-07	-2.41176
KLRB1	4.95e-06	4.72e-07	-2.40467
WDR78	5.24e-06	5.04e-07	-2.86317
CHP2	5.46e-06	5.32e-07	-5.06596
FAM132A	5.59e-06	5.49e-07	-2.41776
NTN1	5.61e-06	5.52e-07	-2.30384
DLX3	5.62e-06	5.53e-07	-2.35672
CD79A	5.72e-06	5.65e-07	-2.31173
FGF9	5.74e-06	5.67e-07	-3.29016
SLC26A3	5.77e-06	5.72e-07	-5.53476
ADTRP	5.78e-06	5.73e-07	-3.90082
KIAA0101	5.87e-06	5.85e-07	-2.85191
CBLN2	6.16e-06	6.2e-07	-2.79558
MPEG1	6.18e-06	6.22e-07	-2.33804
NLRP7	6.36e-06	6.44e-07	-2.94719
ST3GAL4	6.43e-06	6.51e-07	-2.46968
PLCD4	6.78e-06	6.92e-07	-2.50399
RCSD1	7.15e-06	7.37e-07	-2.28435
PRPH	7.5e-06	7.81e-07	-2.77387
KIF16B	7.53e-06	7.84e-07	-2.11215
DMRTA1	7.57e-06	7.89e-07	-2.34746
CIDEA	7.65e-06	7.99e-07	-2.49594
ARL14	7.65e-06	8e-07	-2.3867
FBXO32	8.09e-06	8.57e-07	-2.35695
SECTM1	8.67e-06	9.34e-07	-2.69348
RGS13	8.75e-06	9.43e-07	-2.42538
LUZP2	8.87e-06	9.59e-07	-2.97342
PLAC8	8.94e-06	9.68e-07	-3.70715
CREB3L3	9.1e-06	9.88e-07	-3.46835
SPDEF	9.47e-06	1.04e-06	-2.8059
UGT2B11	9.77e-06	1.08e-06	-4.05482
ENTPD8	9.77e-06	1.08e-06	-3.70895
SATB2-AS1	9.99e-06	1.11e-06	-3.27677
SCGB2A1	1e-05	1.11e-06	-4.49256
CCL19	1.01e-05	1.13e-06	-3.39587
HSD3B2	1.01e-05	1.12e-06	-2.18818
NEU4	1.03e-05	1.15e-06	-2.95332
CXorf57	1.04e-05	1.16e-06	-2.63603
PDZD3	1.06e-05	1.19e-06	-2.4777
FLJ30901	1.08e-05	1.22e-06	-2.83644
RUNDC3B	1.08e-05	1.22e-06	-2.55468
GALNT5	1.16e-05	1.32e-06	-2.09151
IQGAP2	1.18e-05	1.35e-06	-2.13476
HEPACAM2	1.19e-05	1.37e-06	-5.14495
HK2	1.2e-05	1.37e-06	-2.3329
MEP1B	1.21e-05	1.39e-06	-2.5727
CYP2E1	1.23e-05	1.42e-06	-2.03201
ADAMTSL3	1.24e-05	1.44e-06	-2.66527
OFCC1	1.26e-05	1.46e-06	-2.1588
OGN	1.28e-05	1.48e-06	-4.20113
MS4A7	1.31e-05	1.53e-06	-2.27727
RETNLB	1.34e-05	1.57e-06	-3.3631
DPP6	1.35e-05	1.58e-06	-2.0723
GRIK3	1.42e-05	1.69e-06	-2.13485
P2RY13	1.46e-05	1.74e-06	-2.58741
CNTN4	1.51e-05	1.82e-06	-2.04944
BMP5	1.55e-05	1.87e-06	-3.32113
FAM189A1	1.61e-05	1.97e-06	-4.20173
SCUBE2	1.64e-05	2.01e-06	-2.10981
CLTC	1.7e-05	2.11e-06	-2.03991
KIF19	1.73e-05	2.14e-06	-2.78815
F13A1	1.8e-05	2.26e-06	-2.92251
LINC00483	1.8e-05	2.26e-06	-2.15015
CYP2A7P1	1.82e-05	2.29e-06	-2.34329
MB	1.84e-05	2.33e-06	-3.90142
NEFL	1.89e-05	2.42e-06	-2.33513
KRT12	1.94e-05	2.49e-06	-2.41091
CMBL	1.95e-05	2.51e-06	-2.09442
GP2	1.99e-05	2.59e-06	-3.13435
ZFP91	2e-05	2.61e-06	-2.01002
IGKV2-24	2.01e-05	2.62e-06	-3.26186
NPAP1	2.02e-05	2.63e-06	-2.2737
TUBAL3	2.05e-05	2.69e-06	-2.91241
FCRLA	2.05e-05	2.7e-06	-2.71091
CES3	2.05e-05	2.7e-06	-2.30694
INSM1	2.06e-05	2.71e-06	-3.72161
CLECL1	2.12e-05	2.81e-06	-2.22216
SLITRK6	2.15e-05	2.87e-06	-4.13338
RHBDL2	2.25e-05	3.04e-06	-2.46734
CNTN1	2.29e-05	3.1e-06	-2.42636
ANO5	2.32e-05	3.16e-06	-3.53687
TCEA3	2.34e-05	3.2e-06	-2.27861
TTR	2.35e-05	3.21e-06	-4.2512
PIANP	2.45e-05	3.39e-06	-2.18809
MAOA	2.54e-05	3.55e-06	-2.32001
PRR30	2.57e-05	3.61e-06	-2.02632
GSTA3	2.86e-05	4.14e-06	-2.27673
DEFB1	3.08e-05	4.56e-06	-2.55645
HHLA2	3.18e-05	4.73e-06	-2.63667
ANKRD20A12P	3.44e-05	5.22e-06	-2.02493
ATP2B2-IT2	3.53e-05	5.41e-06	-2.56984
FCRL2	3.7e-05	5.75e-06	-2.86976
CCBE1	3.73e-05	5.79e-06	-3.39731
ZNF440	3.75e-05	5.84e-06	-2.01713
LY9	3.83e-05	5.99e-06	-2.09706
CCL13	4.01e-05	6.35e-06	-3.33658
ANKRD20A11P	4.04e-05	6.4e-06	-2.19419
TMED6	4.08e-05	6.5e-06	-2.26563
TTLL3	4.09e-05	6.53e-06	-2.02672
FCGBP	4.21e-05	6.76e-06	-5.11615
WISP2	4.23e-05	6.81e-06	-4.01449
ZSCAN18	4.33e-05	7.02e-06	-2.59232
TFF3	4.58e-05	7.5e-06	-2.23534
CHGB	4.6e-05	7.55e-06	-3.52701
SPON1	4.62e-05	7.61e-06	-2.92723
BEX1	4.64e-05	7.64e-06	-2.83194
FGL2	4.67e-05	7.71e-06	-2.18383
ASB2	4.94e-05	8.28e-06	-2.24657
LOC100506253	5.53e-05	9.48e-06	-2.67731
MFAP4	5.64e-05	9.7e-06	-2.56578
DERL3	5.64e-05	9.7e-06	-2.11139
FSIP1	5.7e-05	9.82e-06	-2.95227
LOC389332	5.82e-05	1.01e-05	-2.7943
MEGF11	5.82e-05	1.01e-05	-2.33896
CELF6	5.91e-05	1.03e-05	-2.20434
LOC647115	6.06e-05	1.06e-05	-2.03189
PLEKHH2	6.07e-05	1.06e-05	-2.27972
KLK1	6.18e-05	1.09e-05	-2.84761
NEFM	6.34e-05	1.12e-05	-2.2515
FAM30A	6.38e-05	1.13e-05	-2.62637
SERPINA5	6.65e-05	1.19e-05	-2.34831
HAGLR	6.69e-05	1.2e-05	-2.49278
ENTPD3	6.78e-05	1.22e-05	-2.41192
TINAG	6.79e-05	1.22e-05	-2.4034
HMGCS2	6.88e-05	1.24e-05	-3.92809
LYVE1	6.88e-05	1.24e-05	-2.38659
DPP10-AS1	7.04e-05	1.27e-05	-5.43803
CLCA1	7.08e-05	1.29e-05	-6.57237
SLC51A	7.09e-05	1.29e-05	-4.17354
SNCA	7.31e-05	1.33e-05	-3.0025
IGHM	7.33e-05	1.34e-05	-3.11502
RBFOX1	7.43e-05	1.36e-05	-3.60356
ERN2	7.44e-05	1.36e-05	-2.00232
SCN2B	7.59e-05	1.4e-05	-2.96208
MCOLN2	7.86e-05	1.46e-05	-2.31076
AKR1B10	7.92e-05	1.47e-05	-4.53235
GCNT3	8.48e-05	1.6e-05	-3.42112
SELENBP1	8.65e-05	1.64e-05	-2.51223
BHLHE41	8.71e-05	1.65e-05	-2.00205
SIGLEC8	8.73e-05	1.66e-05	-2.06227
SCIN	9.03e-05	1.73e-05	-2.80855
IGLL5	9.19e-05	1.77e-05	-2.8857
HHIP	9.3e-05	1.79e-05	-2.61289
LANCL3	9.3e-05	1.79e-05	-2.4602
UGT2B17	9.41e-05	1.82e-05	-4.72845
COX6B2	9.45e-05	1.83e-05	-2.50957
COL6A5	9.7e-05	1.89e-05	-2.02116
GPER1	9.81e-05	1.91e-05	-2.39425
CNGA1	0.000103201	2.04e-05	-2.18351
ACSM1	0.000113431	2.29e-05	-2.14511
C5orf52	0.000114823	2.32e-05	-2.64905
KRT81	0.000115156	2.33e-05	-2.40883
ST6GALNAC1	0.000119216	2.43e-05	-3.15124
POU2AF1	0.000122466	2.51e-05	-2.9087
RSPO1	0.000128863	2.67e-05	-2.70371
CD1C	0.000133139	2.78e-05	-2.13906
CCL8	0.000133528	2.79e-05	-3.1214
GRIA3	0.000134819	2.82e-05	-2.31782
LRRC19	0.000134944	2.83e-05	-2.96481
CCL28	0.000137505	2.89e-05	-2.58197
IGKV1-5	0.000138716	2.92e-05	-2.99954
FRZB	0.000145575	3.09e-05	-2.34559
SULT1B1	0.000146557	3.12e-05	-2.70755
SLCO4C1	0.000147565	3.15e-05	-2.48429
IGLJ3	0.000150104	3.22e-05	-3.04767
IGLV6-57	0.000157917	3.41e-05	-2.59643
LRRN3	0.000163504	3.56e-05	-2.05726
CCR2	0.000163768	3.57e-05	-2.10239
IRF4	0.000165917	3.62e-05	-2.16211
PROM2	0.000173876	3.83e-05	-2.2698
GPM6B	0.000182656	4.06e-05	-2.189
KCNK10	0.000186506	4.17e-05	-2.5134
MEP1A	0.000186637	4.17e-05	-3.0493
PNOC	0.000189815	4.26e-05	-2.6759
ANXA8L1	0.000191296	4.3e-05	-2.01416
GSTA5	0.000193131	4.35e-05	-3.99863
VSIG4	0.000193389	4.36e-05	-2.26465
CAPN9	0.000193472	4.36e-05	-3.36384
RHOF	0.000194486	4.38e-05	-2.1039
GCSAML	0.000199851	4.52e-05	-2.19849
ADH6	0.000200052	4.53e-05	-2.58768
AQP12B	0.000200787	4.55e-05	-2.25357
EFNA5	0.000209838	4.79e-05	-2.60124
PCK1	0.000211637	4.85e-05	-2.39173
CCDC68	0.000217691	5.01e-05	-2.34226
NXPE1	0.000227964	5.29e-05	-3.99727
SLC47A1	0.000229912	5.35e-05	-2.21276
ROR1	0.000232574	5.42e-05	-2.05649
FLT3	0.000247207	5.81e-05	-2.02215
UGT2B15	0.00024916	5.86e-05	-4.78599
MZB1	0.000261879	6.21e-05	-2.85045
HRCT1	0.000266946	6.36e-05	-2.93726
HGD	0.000269765	6.45e-05	-2.16919
TCL1A	0.000272157	6.51e-05	-2.29883
TPO	0.000290385	7.02e-05	-3.01417
SI	0.000298401	7.26e-05	-4.00921
SLAMF7	0.000312932	7.68e-05	-2.08617
NUDT10	0.000318873	7.86e-05	-2.19835
COL4A6	0.000330869	8.21e-05	-3.07801
PCDH19	0.000332116	8.24e-05	-2.40944
SGK2	0.000339971	8.47e-05	-2.2105
KRT17P5	0.000352721	8.84e-05	-2.4881
THRB	0.000353577	8.87e-05	-2.04904
NTRK2	0.000354141	8.89e-05	-2.92131
CA10	0.00035694	8.97e-05	-2.04395
AQP4	0.000360756	9.09e-05	-2.30266
TMEM35A	0.000367143	9.28e-05	-2.66284
MFSD6L	0.000376157	9.53e-05	-2.06979
ITLN1	0.000389317	9.92e-05	-6.56486
EVPLL	0.000396928	0.000101421	-2.32782
TRIM63	0.000400923	0.000102646	-2.4796
CLC	0.000425275	0.000110075	-3.25629
FGF14-AS2	0.000432444	0.000112275	-2.08881
APOH	0.000444996	0.000116172	-2.51459
NXPE2	0.000467807	0.000122904	-2.51949
MYH11	0.000485023	0.000128358	-2.65912
LHFPL4	0.000490846	0.000130114	-2.28467
MS4A2	0.000496983	0.000131801	-2.25034
NRG1	0.000561582	0.000151736	-2.33247
IGLV1-44	0.00057856	0.000157182	-2.65336
NXPE4	0.00058167	0.000158155	-4.33477
MADCAM1	0.00058669	0.00015972	-3.2919
LINC00238	0.000638789	0.000176158	-3.1939
CILP	0.000683629	0.000190054	-3.4925
PARPBP	0.000685026	0.000190509	-2.19142
FAM3D	0.000700202	0.00019519	-2.23092
ZCCHC18	0.000706195	0.000197239	-2.05879
SLC18A1	0.000709827	0.000198391	-2.10172
ADGRL3	0.000728926	0.000204455	-2.18381
SYNPO2	0.000742889	0.000209043	-2.25581
LINC01114	0.00078475	0.000223133	-2.00424
COL17A1	0.000814761	0.000233234	-2.03305
NBEA	0.000814897	0.000233292	-2.30186
ACVR1C	0.000815888	0.000233636	-2.0558
SLITRK4	0.000825058	0.000236804	-2.19218
EDN2	0.000837483	0.000240798	-2.14654
SLC23A1	0.000887255	0.000257269	-2.09831
ATOH1	0.000890149	0.0002582	-2.79303
IGK	0.000918142	0.000267834	-2.66111
AGR3	0.00103392	0.000306568	-3.47746
TCF21	0.00105902	0.000315194	-2.01352
LONRF2	0.00110424	0.000330912	-2.50597
CCR3	0.00133586	0.000412909	-2.26397
MS4A8	0.00134158	0.000415035	-3.07041
IGLL1	0.00144065	0.000451261	-2.17906
JCHAIN	0.00159365	0.000506942	-2.67961
COL4A4	0.00177724	0.000576377	-2.01526
LOC100422737	0.00178287	0.000578766	-2.40347
ECHDC3	0.00179011	0.000581336	-2.43049
CHRNA3	0.001793	0.000582491	-2.80776
CALB2	0.00180565	0.000587479	-2.86691
LOC100506699	0.00190599	0.000625091	-2.66367
PRDM16	0.00213664	0.000712906	-2.23733
AIFM3	0.00217394	0.000727258	-2.05662
SVOPL	0.0022061	0.000739211	-2.51716
FOXA1	0.00226217	0.000761067	-2.37174
SOSTDC1	0.00250254	0.000856131	-2.23792
CAMP	0.00253789	0.000870263	-2.05404
SVOP	0.00268534	0.000929455	-2.24157
LINC01082	0.00269852	0.000935077	-3.15949
DPT	0.00278633	0.00097126	-2.27818
SGSM1	0.00293134	0.00102802	-2.01173
PTPRT	0.00307014	0.00108454	-2.21494
MGC16025	0.00319512	0.00113655	-2.04238
HSD3B1	0.00325002	0.00115901	-2.59179
CTSE	0.0032844	0.0011727	-2.78978
SCG2	0.00333851	0.00119487	-2.16475
LINC00261	0.00346827	0.00125026	-2.1502
NCKAP5	0.00350688	0.00126588	-2.14427
IGKC	0.0036304	0.00131631	-2.41955
CHRDL1	0.00367775	0.00133634	-3.28376
HAND2-AS1	0.00380878	0.00139165	-2.52976
SLC38A4	0.00400308	0.00147375	-2.11477
KIAA1324	0.0041407	0.00153228	-2.03022
HFM1	0.00469028	0.00176636	-2.03044
A1CF	0.0047812	0.00180793	-2.00902
PIGR	0.00511125	0.00195265	-3.84915
CYP2C18	0.00535244	0.00206046	-2.36153
LIPC	0.00543011	0.00209614	-2.23684
IGHV5-78	0.00561709	0.00217981	-2.37889
GPM6A	0.00562302	0.00218279	-2.15931
KBTBD12	0.00562501	0.00218384	-2.1694
SLIT2	0.00574479	0.00223761	-2.01026
WFDC2	0.00644527	0.00255344	-2.09237
FLJ22763	0.0068566	0.0027411	-2.26318
COL4A5	0.00756087	0.00306904	-2.04882
BTNL8	0.00805109	0.0032986	-3.61848
IGLV3-21	0.00887982	0.00369391	-2.37612
CYAT1	0.00887982	0.00369391	-2.37612
SCRG1	0.00956293	0.00402394	-2.07351
DES	0.0105063	0.0044902	-2.64237
PCOLCE2	0.0107858	0.00463068	-2.73251
IGKV1D-8	0.0134793	0.0060007	-2.00198
GALNT8	0.0143143	0.00643197	-2.02547
CPA6	0.0163156	0.00748814	-2.3809
DRAIC	0.0163787	0.00752275	-2.21959
FDCSP	0.016552	0.00761799	-2.24144
LGSN	0.0170175	0.0078625	-2.03838
PCDH20	0.0172239	0.00797084	-2.12062
HSPB3	0.0176363	0.00819389	-2.93854
DACT2	0.017653	0.00820338	-2.28111
FOXP2	0.0176575	0.00820675	-2.19256
BMS1P20	0.0179713	0.00837405	-2.09389
OTC	0.0201143	0.00953321	-2.28799
SCEL	0.0201658	0.00956303	-2.15634
FABP1	0.0212327	0.0101444	-2.4186
ALDH1L1	0.0320808	0.0163473	-2.05851
VIP	0.0450799	0.0242586	-2.64383
KLHL34	0.0464476	0.0251245	-2.00893
PRAC1	0.0483648	0.0263688	-3.6286
