# Supplementary material for: Update of gene expression/methylation and MiRNA profiling in colorectal cancer; application in diagnosis, prognosis, and targeted therapy
Source: PLoS One. 2022 Mar 25;17(3):e0265527. doi: 10.1371/journal.pone.0265527 (PMC8956198; doi:10.1371/journal.pone.0265527)
Supplement: S4 Table — (XLSX) [file pone.0265527.s004.xlsx]

## Sheet: OverExpressed
Supplementary Table 4. Up-regulated differentially expressed miRNAs obtained from the dbDEMC 2.0 database.
miRNA ID	GEO ID	logFC
hsa-miR-1181	GSE30454	2.46
hsa-miR-1182	GSE30454	2.39
hsa-miR-1183	GSE30454	3.94
hsa-miR-1184	GSE30454	2.1
hsa-miR-1197	GSE30454	2.6
hsa-miR-1238	GSE30454	4.6
hsa-miR-1244	GSE30454	2.46
hsa-miR-1247	GSE30454	2.4
hsa-miR-1268	GSE30454	3.05
hsa-miR-1269	GSE30454	2.6
hsa-miR-1273	GSE30454	3.46
hsa-miR-1285	GSE30454	3.09
hsa-miR-1290	GSE30454	3.61
hsa-miR-1300	GSE30454	2.21
hsa-miR-1304	GSE30454	2.24
hsa-miR-135b	GSE35982	3.03
hsa-miR-18a	GSE35982	2.29
hsa-miR-18b*	GSE30454	3.2
hsa-miR-196a*	GSE30454	2.11
hsa-miR-224	GSE35982	2.29
hsa-miR-302b*	GSE30454	2.75
hsa-miR-302d	GSE30454	3.22
hsa-miR-31	GSE30454	2.67
hsa-miR-346	GSE30454	2.45
hsa-miR-424	GSE35982	2.24
hsa-miR-512-5p	GSE30454	2.89
hsa-miR-520e	GSE30454	2.91
hsa-miR-592	GSE35982	2.09
hsa-miR-603	GSE30454	3.01
hsa-miR-612	GSE30454	2.81
hsa-miR-622	GSE30454	3.73
hsa-miR-623	GSE30454	3.22
hsa-miR-632	GSE30454	2.3
hsa-miR-647	GSE30454	2.29
hsa-miR-892a	GSE30454	3.73
hsa-miR-938	GSE30454	4.93
hsa-miR-944	GSE30454	2.6
hsa-miR-96	GSE35982	2.22

## Sheet: UnderExpressed
Supplementary Table 4. Down-regulated differentially expressed miRNAs obtained from the dbDEMC 2.0 database.
miRNA ID	GEO ID	logFC
hsa-let-7a*	GSE30454	-2.21
hsa-miR-1	GSE30454	-3.01
hsa-miR-101*	GSE30454	-2.72
hsa-miR-128a	GSE30454	-2.01
hsa-miR-129*	GSE30454	-2.44
hsa-miR-133a	GSE10259	-2.41
hsa-miR-133b	GSE30454	-3.49
hsa-miR-138	GSE30454	-2.37
hsa-miR-139-5p	GSE30454	-2.01
hsa-miR-140-5p	GSE30454	-2.14
hsa-miR-142-5p	GSE30454	-2.78
hsa-miR-145	GSE35982	-2.29
hsa-miR-149	GSE30454	-2.48
hsa-miR-154	GSE30454	-2.08
hsa-miR-181c*	GSE30454	-2.05
hsa-miR-187	GSE30454	-2.52
hsa-miR-192	GSE35602	-2.36
hsa-miR-20b	GSE30454	-2.14
hsa-miR-215	GSE35602	-2.23
hsa-miR-219-5p	GSE30454	-2.06
hsa-miR-24-1*	GSE30454	-2.45
hsa-miR-30a*	GSE30454	-2.41
hsa-miR-326	GSE30454	-2.02
hsa-miR-328	GSE30454	-2.34
hsa-miR-337-3p	GSE30454	-2.35
hsa-miR-338-3p	GSE30454	-2.02
hsa-miR-340*	GSE30454	-2.23
hsa-miR-363	GSE30454	-2.12
hsa-miR-365	GSE30454	-2.09
hsa-miR-375	GSE35602	-2.76
hsa-miR-378*	GSE35602	-2.01
hsa-miR-490-3p	GSE30454	-3.89
hsa-miR-490-5p	GSE30454	-2.95
hsa-miR-504	GSE54088	-2.16
hsa-miR-551b	GSE30454	-3.84
hsa-miR-579	GSE30454	-2.09
hsa-miR-582-5p	GSE30454	-2.28
hsa-miR-616*	GSE30454	-2
hsa-miR-656	GSE30454	-2.05
hsa-miR-9	GSE30454	-2.39
hsa-miR-9*	GSE30454	-2.29
